# Supplementary material for: QTL Mapping of Stem Rust Resistance in Populations of Durum Wheat
Source: Genes (Basel). 2022 Oct 4;13(10):1793. doi: 10.3390/genes13101793 (PMC9601996; doi:10.3390/genes13101793)
Supplement: Supplementary file 1 [file genes-13-01793-s001.zip]

Archive with 3 entries (3 files):
- Suppl. Tables_rev/Suppl. Table 1.xlsx
- Suppl. Tables_rev/Suppl. Table 2.xlsx
- Suppl. Tables_rev/Suppl. Table 3.xlsx
