# Supplementary material for: QTL Mapping of Stem Rust Resistance in Populations of Durum Wheat
Source: Genes (Basel). 2022 Oct 4;13(10):1793. doi: 10.3390/genes13101793 (PMC9601996; doi:10.3390/genes13101793)
Supplement: Supplementary file 1 [file genes-13-01793-s001.zip › Suppl. Tables_rev/Suppl. Table 1.xlsx]

## Sheet: Foglio1
Table S1. Allelic state of SNP markers in physical intervals of QTLs identified in the present study on chromosome 6A. Peak markers are reported in orange.
.		.	AccessionID	CICCIO	SVEVO	Cirillo	Neodur	claudioager	CIMMYT-247(RASCON37/2*TARRO2)	COLOSSEO	KRONOS	ALTAR	LANGDON	LLOYD	MEDORA
SNPcode	Physical position	SNPname	Locus
IWB22036	919859	Excalibur_c12085_276	6A	BB	AA	AA	AA	AA	BB	BB	BB	BB	BB	AA	AA
IWB71551	1044825	Tdurum_contig44853_1083	6A	AA	BB	BB	BB	BB	BB	BB	BB	BB	AA	BB	BB
IWA5416	1198024	wsnp_Ex_rep_c67563_66193104	6A	BB	AA	BB	BB	BB	AA	AA	AA	AA	AA	BB	BB
IWB53755	1199501	RAC875_c13610_822	6A	AA	AA	AA	AA	AA	AA	AA	AA	AA	BB	AA	AA
IWB53750	1199918	RAC875_c13610_1239	6A	AA	AA	AA	AA	AA	AA	AA	AA	AA	BB	AA	AA
IWB53753	1202361	RAC875_c13610_2184	6A	AA	AA	AA	AA	AA	AA	AA	AA	AA	BB	AA	AA
IWB23313	1202560	Excalibur_c19430_1066	6A	BB	BB	BB	BB	BB	BB	BB	BB	BB	AA	BB	BB
IWB53754	1202829	RAC875_c13610_2646	6A	BB	AA	BB	BB	AA	AA	AA	AA	AA	AA	BB	BB
IWA6711	1202916	wsnp_Ku_c21405_31157318	6A	BB	BB	BB	BB	AA	BB	BB	BB	BB	BB	BB	BB
IWB10557	1589661	BS00071571_51	6A	AA	AA	AA	AA	AA	BB	BB	AA	BB	AA	AA	AA
IWB10558	1590026	BS00071573_51	6A	AA	AA	AA	AA	AA	BB	BB	AA	BB	AA	AA	AA
IWB27130	1599119	Excalibur_c50323_215	6A	AA	BB	AA	AA	BB	AA	AA	BB	AA	AA	AA	AA
IWB61464	1648997	RAC875_rep_c105500_301	6A	BB	BB	BB	BB	AA	AA	AA	BB	AA	AA	BB	BB
IWB11786	1819311	BS00093037_51	6A	BB	AA	BB	BB	AA	AA	AA	BB	AA	BB	BB	BB
IWB11785	1819350	BS00093036_51	6A	BB	BB	BB	BB	AA	AA	AA	BB	AA	BB	BB	BB
IWB67724	1869596	Tdurum_contig12749_255	6A	AA	AA	AA	AA	BB	BB	BB	AA	AA	BB	AA	AA
IWA2635	1984009	wsnp_Ex_c21633_30782312	6A	BB	BB	BB	BB	BB	AA	AA	BB	AA	BB	BB	BB
IWB21196	1984445	Ex_c69429_328	6A	AA	BB	BB	BB	AA	AA	AA	BB	AA	AA	BB	BB
IWB59591	1984658	RAC875_c6135_95	6A	BB	BB	BB	BB	BB	AA	AA	BB	AA	AA	BB	BB
IWB73632	1984751	Tdurum_contig8345_1460	6A	BB	BB	BB	BB	AA	AA	AA	BB	AA	AA	BB	BB
IWB28119	2125201	Excalibur_c62326_253	6A	BB	AA	BB	BB	AA	BB	BB	AA	BB	BB	BB	BB
IWB25143	2376485	Excalibur_c31801_752	6A	AA	AA	AA	AA	AA	BB	BB	AA	BB	BB	AA	AA
IWB35660	2380560	IACX11098	6A	AA	AA	AA	AA	AA	BB	BB	AA	BB	BB	AA	AA
IWB72510	5987282	Tdurum_contig56431_637	6A	BB	BB	AA	BB	BB	AA	AA	AA	AA	BB	BB	BB
gwm459		na	6A	na	na	na	na	na	na	na	na	na	na	na	na
IWB8452	6192923	BS00047085_51	6A	AA	AA	BB	AA	BB	BB	BB	BB	BB	BB	AA	AA
IWA705	6678646	wsnp_CAP11_c2142_1128735	6A	BB	AA	AA	AA	BB	AA	AA	AA	AA	AA	AA	AA
IWB74005	6813705	Tdurum_contig97611_150	6A	BB	AA	AA	AA	BB	BB	BB	AA	BB	AA	AA	AA
IWB72414	7166881	Tdurum_contig54957_624	6A	BB	AA	AA	AA	BB	BB	BB	AA	BB	BB	AA	AA
IWB72413	7166980	Tdurum_contig54957_525	6A	BB	AA	AA	AA	BB	BB	BB	AA	BB	BB	AA	AA
IWB7581	7419102	BS00025560_51	6A	AA	AA	AA	AA	BB	BB	BB	AA	BB	BB	AA	AA
IWB66617	7419202	Tdurum_contig10580_316	6A	AA	AA	AA	AA	BB	BB	BB	AA	BB	BB	AA	AA
IWB48751	7425521	Kukri_rep_c102263_1262	6A	AA	AA	AA	AA	BB	BB	BB	AA	AA	BB	AA	AA
IWB30507	7427203	Excalibur_rep_c110867_88	6A	AA	AA	AA	AA	AA	AA	AA	AA	AA	AA	AA	AA
IWB1550	7427404	BobWhite_c22086_444	6A	AA	AA	AA	AA	AA	AA	AA	AA	AA	AA	AA	AA
IWB11976	7427495	BS00096853_51	6A	AA	AA	AA	AA	BB	BB	BB	AA	BB	BB	AA	AA
IWA1749	8441940	wsnp_Ex_c13230_20872924	6A	BB	BB	BB	BB	BB	BB	BB	BB	BB	BB	AA	AA
IWB6445	8446800	BS00011604_51	6A	AA	AA	AA	AA	AA	AA	AA	AA	AA	BB	AA	AA
IWB41952	8460924	Kukri_c18361_650	6A	AA	BB	BB	BB	BB	AA	AA	BB	AA	BB	BB	BB
IWA6999	8809195	wsnp_Ku_c38982_47513233	6A	BB	BB	BB	BB	BB	BB	BB	BB	BB	AA	BB	BB
IWB44866	8809432	Kukri_c38982_516	6A	BB	AA	BB	AA	AA	BB	BB	AA	BB	AA	AA	AA
IWB6535	8809561	BS00012150_51	6A	BB	AA	AA	AA	AA	BB	BB	AA	BB	BB	AA	AA
IWA6853	596482333	wsnp_Ku_c28854_38769308	6A	BB	BB	BB	BB	AA	AA	BB	AA	AA	BB	BB	BB
IWB70454	596626025	Tdurum_contig33799_172	6A	AA	BB	AA	BB	AA	AA	AA	AA	AA	BB	BB	AA
IWB12203	592366065	BS00103442_51	6A	BB	BB	BB	BB	AA	AA	BB	AA	AA	BB	BB	AA
IWB63000	592366179	RAC875_rep_c74051_276	6A	BB	BB	BB	BB	AA	AA	BB	AA	AA	BB	BB	AA
IWB11953	596208563	BS00096240_51	6A	BB	BB	BB	BB	AA	AA	BB	BB	AA	BB	BB	BB
IWA4603	597277894	wsnp_Ex_c7002_12063380	6A	AA	AA	AA	AA	BB	BB	AA	BB	BB	AA	AA	AA
IWB3818	597277989	BobWhite_c53978_99	6A	AA	AA	AA	AA	BB	BB	AA	BB	BB	AA	AA	AA
IWA504	598092518	wsnp_BF483091A_Ta_2_5	6A	AA	BB	AA	AA	BB	BB	AA	BB	BB	AA	AA	AA
IWA6117	598292942	wsnp_JD_c5872_7032403	6A	BB	BB	BB	BB	BB	BB	BB	BB	BB	BB	BB	BB
IWB57644	598294429	RAC875_c40653_612	6A	AA	BB	AA	AA	BB	BB	AA	AA	BB	AA	AA	AA
IWA6116	598294504	wsnp_JD_c5872_7032077	6A	AA	BB	AA	AA	BB	BB	AA	BB	BB	AA	AA	AA
IWA5964	598708271	wsnp_JD_c26552_21868492	6A	AA	AA	AA	BB	AA	AA	AA	AA	AA	AA	BB	BB
IWB5419	598760932	BobWhite_rep_c63956_254	6A	AA	AA	AA	AA	BB	BB	AA	BB	BB	BB	AA	AA
IWB60316	599799143	RAC875_c7200_1062	6A	BB	AA	BB	BB	BB	BB	BB	BB	BB	BB	BB	BB
IWB64257	599799158	RFL_Contig3175_1271	6A	AA	BB	AA	AA	AA	AA	AA	AA	AA	BB	AA	AA
IWB64255	599799212	RFL_Contig3175_1217	6A	AA	BB	AA	BB	AA	AA	AA	BB	AA	AA	BB	BB
IWB64260	599800044	RFL_Contig3175_749	6A	BB	AA	BB	BB	BB	BB	BB	BB	BB	BB	BB	BB
IWA8438	599800262	wsnp_RFL_Contig3175_3154256	6A	BB	AA	BB	BB	BB	BB	BB	BB	BB	BB	BB	BB
IWB64259	599800977	RFL_Contig3175_482	6A	AA	BB	AA	AA	AA	AA	AA	AA	AA	AA	AA	AA
IWB24946	599801127	Excalibur_c30234_130	6A	AA	BB	AA	AA	AA	AA	AA	AA	AA	AA	AA	AA
IWB34392	599804579	IAAV1495	6A	BB	AA	BB	BB	BB	BB	BB	BB	BB	BB	BB	BB
IWB64047	599806363	RFL_Contig2765_669	6A	AA	BB	AA	AA	AA	AA	AA	AA	AA	AA	AA	AA
IWB64044	599807336	RFL_Contig2765_1200	6A	AA	BB	AA	AA	AA	AA	AA	AA	AA	AA	AA	AA
IWA8386	599808279	wsnp_RFL_Contig2765_2513854	6A	BB	AA	BB	BB	BB	BB	BB	BB	AA	AA	AA	AA
IWB33702	599808525	GENE-3976_118	6A	BB	AA	BB	BB	BB	BB	BB	BB	BB	AA	BB	BB
IWB64045	599808749	RFL_Contig2765_1845	6A	BB	AA	BB	BB	BB	BB	BB	BB	BB	BB	BB	BB
IWB4933	599808959	BobWhite_rep_c51132_85	6A	BB	AA	BB	BB	BB	BB	BB	BB	BB	BB	BB	BB
IWB11554	599809259	BS00088274_51	6A	AA	AA	BB	BB	BB	BB	AA	BB	BB	BB	BB	BB
IWB29913	599809289	Excalibur_rep_c103170_504	6A	BB	AA	BB	BB	BB	BB	BB	BB	BB	BB	BB	BB
IWB58463	600054974	RAC875_c48687_681	6A	AA	BB	AA	BB	BB	BB	BB	BB	BB	BB	BB	BB
IWB11639	600055445	BS00089973_51	6A	BB	AA	BB	AA	AA	AA	AA	AA	AA	AA	AA	AA
IWB24306	600139677	Excalibur_c25390_2483	6A	BB	AA	BB	AA	BB	BB	BB	BB	BB	BB	AA	AA
IWB57413	600282678	RAC875_c38488_164	6A	AA	AA	AA	AA	BB	BB	AA	BB	BB	BB	AA	AA
IWB70137	600283913	Tdurum_contig30953_142	6A	AA	AA	AA	AA	AA	AA	AA	BB	AA	AA	AA	AA
IWB70138	600283930	Tdurum_contig30953_159	6A	BB	BB	BB	BB	BB	BB	BB	AA	BB	BB	BB	BB
IWB53225	600284121	RAC875_c11030_319	6A	AA	AA	AA	AA	AA	AA	AA	AA	AA	AA	AA	AA
IWB31531	600285732	Excalibur_s111082_195	6A	AA	AA	AA	AA	AA	AA	AA	BB	AA	AA	AA	AA
IWB74235	600288407	tplb0025h02_894	6A	AA	AA	AA	AA	BB	BB	AA	BB	AA	AA	AA	AA
IWB71119	600463279	Tdurum_contig42418_1811	6A	AA	AA	AA	AA	BB	BB	BB	BB	BB	BB	AA	AA
IWB71122	600464983	Tdurum_contig42418_2618	6A	AA	AA	AA	AA	BB	BB	BB	BB	BB	BB	AA	AA
IWB35245	600476584	IAAV6777	6A	AA	AA	AA	AA	BB	BB	BB	BB	BB	BB	AA	AA
IWA441	601489335	wsnp_BF291974A_Ta_2_1	6A	AA	BB	AA	AA	BB	BB	BB	BB	BB	BB	AA	BB
IWA1000	601490086	wsnp_CAP12_rep_c4048_1842112	6A	BB	BB	BB	BB	BB	BB	BB	BB	BB	BB	BB	BB
IWB74304	601653719	tplb0026o20_691	6A	BB	BB	BB	BB	BB	BB	BB	BB	BB	BB	BB	BB
IWB63831	601668836	RFL_Contig2102_731	6A	BB	BB	BB	BB	BB	BB	BB	BB	BB	BB	BB	BB
IWB16528	601669169	D_contig32490_278	6A	AA	AA	AA	AA	AA	BB	BB	AA	BB	BB	AA	AA
IWB66989	601673305	Tdurum_contig11275_461	6A	BB	AA	BB	BB	BB	BB	BB	AA	BB	BB	BB	AA
IWB74001	601677894	Tdurum_contig97520_849	6A	AA	BB	AA	AA	BB	BB	BB	BB	BB	BB	AA	BB
IWB74002	601677947	Tdurum_contig97520_902	6A	BB	BB	BB	BB	AA	AA	AA	BB	AA	AA	BB	BB
IWB71344	601919162	Tdurum_contig42740_687	6A	AA	BB	AA	AA	AA	AA	AA	BB	AA	AA	AA	BB
IWB55084	601991608	RAC875_c2090_219	6A	BB	BB	BB	BB	BB	BB	BB	BB	BB	BB	BB	BB
IWB45558	602501261	Kukri_c45702_439	6A	AA	AA	AA	AA	AA	AA	AA	AA	AA	AA	AA	AA
IWB56108	602503159	RAC875_c27781_591	6A	AA	AA	AA	AA	AA	AA	AA	AA	AA	AA	AA	AA
IWB68714	602617513	Tdurum_contig18179_342	6A	AA	BB	AA	AA	BB	BB	BB	BB	BB	BB	AA	BB
IWB53748	602621649	RAC875_c13595_669	6A	AA	AA	AA	AA	AA	AA	AA	AA	AA	AA	AA	AA
IWB29924	602662086	Excalibur_rep_c103232_355	6A	BB	AA	BB	BB	AA	AA	BB	AA	AA	AA	BB	AA
IWB69135	602834617	Tdurum_contig25558_281	6A	BB	AA	BB	BB	AA	AA	BB	BB	AA	BB	BB	AA
IWB15708	606822542	D_contig13913_154	6A	BB	BB	BB	BB	BB	BB	BB	BB	BB	BB	BB	BB
IWB67460	606825167	Tdurum_contig12123_354	6A	BB	BB	BB	BB	BB	BB	AA	BB	BB	BB	BB	BB
IWB8323	606862202	BS00042710_51	6A	AA	BB	BB	AA	BB	BB	BB	BB	BB	BB	AA	BB
IWB26640	606948780	Excalibur_c4518_2931	6A	AA	BB	AA	AA	BB	BB	BB	BB	BB	BB	AA	BB
IWB63861	606949083	RFL_Contig2188_636	6A	BB	BB	BB	BB	BB	BB	BB	AA	BB	BB	BB	BB
IWA5768	606954670	wsnp_Ex_rep_c98716_85135069	6A	BB	BB	BB	BB	BB	BB	AA	BB	BB	BB	BB	BB
IWB62149	606954922	RAC875_rep_c112449_669	6A	AA	AA	AA	AA	AA	AA	BB	AA	AA	AA	AA	AA
IWB72460	606955768	Tdurum_contig55573_506	6A	BB	AA	BB	BB	AA	AA	AA	AA	AA	AA	BB	AA
IWA5747	606956024	wsnp_Ex_rep_c76495_73453891	6A	AA	AA	AA	AA	AA	AA	BB	AA	AA	AA	AA	AA
IWB73365	606988739	Tdurum_contig76325_153	6A	AA	BB	AA	BB	BB	BB	AA	AA	BB	BB	AA	BB
IWB5329	607070926	BobWhite_rep_c63051_723	6A	BB	AA	BB	AA	AA	AA	BB	BB	AA	AA	BB	AA
IWB59999	607665286	RAC875_c66077_98	6A	AA	BB	AA	AA	BB	BB	BB	BB	BB	BB	AA	BB
IWB28389	607667953	Excalibur_c6566_745	6A	BB	AA	BB	BB	AA	AA	AA	AA	AA	AA	BB	AA
IWB73729	608230072	Tdurum_contig8741_194	6A	AA	BB	AA	AA	BB	BB	BB	BB	BB	BB	AA	BB
IWB66425	608238480	Tdurum_contig10275_681	6A	AA	AA	AA	AA	AA	AA	BB	AA	AA	AA	AA	AA
IWB66426	608238808	Tdurum_contig10275_740	6A	AA	BB	AA	AA	BB	BB	BB	BB	BB	BB	AA	BB
IWB42057	608454506	Kukri_c18955_73	6A	AA	BB	AA	AA	AA	AA	BB	BB	AA	AA	AA	BB
IWA4165	608455567	wsnp_Ex_c53281_56571602	6A	BB	BB	BB	BB	BB	BB	AA	BB	BB	BB	BB	BB
IWA3202	608457381	wsnp_Ex_c28973_38050174	6A	BB	AA	BB	BB	BB	BB	AA	AA	BB	BB	BB	AA
IWA3203	608457507	wsnp_Ex_c28973_38050204	6A	BB	AA	BB	BB	BB	BB	BB	BB	BB	BB	AA	AA
IWA3204	608457858	wsnp_Ex_c28973_38050405	6A	AA	AA	AA	AA	AA	AA	BB	AA	AA	AA	AA	AA
IWB20412	608458601	Ex_c28973_935	6A	BB	AA	BB	BB	BB	BB	BB	BB	BB	BB	BB	AA
IWB20413	608458613	Ex_c28973_947	6A	AA	BB	AA	AA	AA	AA	AA	AA	AA	AA	AA	BB
IWA3205	608458623	wsnp_Ex_c28973_38050756	6A	BB	AA	BB	BB	BB	BB	BB	AA	BB	BB	AA	AA
IWB50034	608458773	Kukri_rep_c70558_246	6A	BB	AA	BB	BB	BB	BB	BB	AA	BB	BB	BB	AA
IWB33818	608834672	GENE-4184_410	6A	AA	AA	AA	AA	AA	AA	BB	AA	AA	AA	AA	AA
IWB68609	609086910	Tdurum_contig1706_272	6A	AA	BB	AA	BB	BB	BB	AA	BB	BB	BB	AA	BB
IWB47317	609092584	Kukri_c66579_206	6A	BB	AA	BB	BB	BB	BB	BB	BB	BB	BB	BB	AA
IWB48235	609092906	Kukri_c90942_274	6A	BB	BB	BB	BB	BB	BB	AA	BB	BB	BB	BB	BB
IWB46592	609176773	Kukri_c5631_1514	6A	AA	AA	AA	AA	AA	AA	BB	AA	AA	AA	AA	AA
IWB33850	609176908	GENE-4225_254	6A	BB	BB	BB	BB	BB	BB	AA	BB	BB	BB	BB	BB
IWB54353	609344963	RAC875_c16731_2004	6A	AA	AA	AA	AA	AA	AA	BB	AA	AA	AA	AA	AA
IWA400	609351819	wsnp_BE636872A_Ta_2_6	6A	AA	AA	AA	AA	AA	AA	BB	BB	AA	AA	AA	AA
IWB33729	609352811	GENE-4008_418	6A	BB	BB	BB	BB	BB	BB	AA	AA	BB	BB	BB	BB
IWB33728	609352834	GENE-4008_395	6A	AA	AA	AA	AA	AA	AA	BB	BB	AA	AA	AA	AA
IWB69606	609768049	Tdurum_contig28726_120	6A	AA	AA	AA	AA	AA	AA	AA	AA	AA	AA	AA	AA
IWB68646	610189609	Tdurum_contig17378_299	6A	AA	AA	AA	AA	AA	AA	BB	AA	AA	AA	AA	AA
IWB49281	610745046	Kukri_rep_c107605_569	6A	AA	AA	AA	AA	AA	AA	BB	AA	AA	AA	AA	AA
IWB28857	611027231	Excalibur_c77841_224	6A	AA	AA	AA	AA	AA	AA	BB	AA	AA	AA	AA	AA
IWB8311	611027288	BS00042200_51	6A	BB	BB	BB	BB	BB	BB	BB	BB	BB	BB	BB	BB
IWB69393=Sr13	611710729	Tdurum_contig27971_183	6A	AA	BB	BB	AA	BB	BB	AA	BB	BB	BB	BB	BB
IWB38471	612054740	Ku_c14920_502	6A	AA	AA	AA	AA	AA	AA	BB	AA	AA	AA	AA	AA
IWB51469	612055293	Ra_c2235_1339	6A	BB	BB	BB	BB	BB	BB	AA	BB	BB	BB	BB	BB
IWB55267	612233722	RAC875_c21938_802	6A	AA	AA	AA	AA	AA	AA	BB	AA	AA	AA	AA	AA
IWB28366	612235226	Excalibur_c65371_831	6A	BB	BB	BB	BB	BB	BB	AA	BB	BB	BB	BB	BB
IWB6220	612235246	BS00010430_51	6A	AA	AA	AA	AA	AA	AA	BB	AA	AA	AA	AA	AA
IWB66696	612452731	Tdurum_contig10729_64	6A	BB	BB	BB	BB	BB	BB	AA	BB	BB	BB	BB	BB
IWB53601	612604826	RAC875_c12821_466	6A	BB	BB	BB	BB	BB	BB	BB	BB	BB	BB	BB	BB
IWB11446	612611109	BS00086174_51	6A	AA	AA	AA	AA	AA	AA	BB	AA	AA	AA	AA	AA
IWB6503	612634372	BS00011962_51	6A	AA	AA	AA	AA	AA	AA	BB	AA	AA	AA	AA	AA
IWA2795	612634425	wsnp_Ex_c2325_4355706	6A	BB	BB	BB	BB	BB	BB	AA	BB	BB	BB	BB	BB
IWA7498	612635229	wsnp_Ku_rep_c71567_71302766	6A	AA	AA	AA	AA	AA	AA	BB	AA	AA	AA	AA	AA
IWB50129	612636380	Kukri_rep_c71567_1037	6A	BB	BB	BB	BB	BB	BB	AA	BB	BB	BB	BB	BB
IWB34398	612636430	IAAV1529	6A	BB	BB	BB	BB	BB	BB	AA	BB	BB	BB	BB	BB
IWA7497	612636455	wsnp_Ku_rep_c71567_71302229	6A	AA	AA	AA	AA	AA	AA	BB	AA	AA	AA	AA	AA
IWB33599	612636847	GENE-3780_131	6A	BB	BB	BB	BB	BB	BB	BB	BB	BB	BB	BB	BB
IWA7495	612636989	wsnp_Ku_rep_c71567_71302010	6A	BB	BB	BB	BB	BB	BB	AA	BB	BB	BB	BB	BB
IWA7621	612637486	wsnp_Ra_c13998_21994095	6A	BB	BB	BB	BB	BB	BB	AA	BB	BB	BB	BB	BB
IWA1866	612637503	wsnp_Ex_c14156_22088518	6A	AA	AA	BB	AA	AA	AA	BB	AA	AA	AA	AA	AA
IWB50130	612637653	Kukri_rep_c71567_475	6A	AA	AA	BB	AA	AA	AA	BB	AA	AA	AA	AA	BB
IWB47326	612645281	Kukri_c66671_183	6A	BB	BB	BB	BB	BB	BB	BB	BB	BB	BB	BB	BB
IWB45981	612646418	Kukri_c494_1479	6A	AA	AA	BB	AA	AA	AA	BB	AA	AA	AA	AA	BB
IWB74839	612743430	tplb0045l16_513	6A	AA	AA	AA	AA	AA	AA	AA	AA	AA	AA	AA	AA
IWB57516	612743698	RAC875_c39433_285	6A	AA	AA	AA	AA	AA	AA	BB	AA	AA	AA	AA	AA
IWB57517	612746138	RAC875_c39433_564	6A	BB	BB	BB	BB	BB	BB	AA	BB	BB	BB	BB	BB
IWB11258	612747130	BS00082460_51	6A	AA	AA	AA	AA	AA	AA	BB	AA	AA	AA	AA	AA
IWB26613	612945005	Excalibur_c44987_327	6A	AA	AA	BB	AA	AA	AA	BB	AA	AA	AA	AA	AA
IWB24237	613056324	Excalibur_c24930_617	6A	BB	BB	BB	BB	BB	BB	BB	AA	AA	BB	BB	BB
IWB27178	613197290	Excalibur_c5082_158	6A	AA	AA	AA	AA	BB	BB	BB	BB	BB	AA	AA	AA
IWB71327	613218215	Tdurum_contig42643_335	6A	AA	AA	AA	AA	BB	BB	AA	BB	BB	AA	AA	AA
IWB71326	613218356	Tdurum_contig42643_194	6A	BB	BB	AA	BB	AA	AA	AA	AA	AA	AA	AA	AA
IWB60184	613255861	RAC875_c685_120	6A	AA	AA	AA	AA	BB	BB	AA	BB	BB	AA	AA	AA
IWB73185	613256101	Tdurum_contig70819_393	6A	AA	AA	BB	AA	BB	BB	BB	BB	BB	BB	BB	BB
IWB13936	613256659	CAP7_c2559_63	6A	BB	BB	AA	AA	BB	BB	BB	BB	BB	AA	AA	AA
IWB25117	613256701	Excalibur_c31584_602	6A	AA	AA	AA	AA	AA	BB	AA	BB	BB	AA	AA	AA
IWB60185	613256986	RAC875_c685_1246	6A	AA	AA	AA	AA	BB	BB	AA	BB	BB	AA	AA	AA
IWB44475	613257397	Kukri_c3570_1418	6A	AA	AA	AA	AA	BB	BB	AA	BB	BB	AA	AA	AA
IWB34589	613275781	IAAV2636	6A	BB	BB	AA	BB	BB	BB	AA	BB	BB	AA	AA	AA
IWB45429	613276085	Kukri_c44291_138	6A	BB	BB	AA	BB	BB	BB	AA	BB	BB	AA	AA	AA
IWB45431	613276170	Kukri_c44291_223	6A	AA	AA	BB	AA	AA	AA	BB	AA	AA	BB	BB	BB
IWB44673	613706533	Kukri_c373_982	6A	AA	AA	BB	AA	AA	AA	BB	AA	AA	BB	BB	BB
IWB53915	613708492	RAC875_c14372_433	6A	AA	AA	BB	AA	AA	AA	BB	AA	AA	BB	BB	BB
IWB3632	613708525	BobWhite_c4803_139	6A	AA	AA	BB	AA	AA	AA	BB	AA	AA	BB	BB	BB
IWB73703	613708794	Tdurum_contig8608_553	6A	BB	BB	AA	BB	BB	BB	AA	BB	BB	AA	AA	AA
IWB25596	613708867	Excalibur_c35350_424	6A	BB	BB	AA	BB	BB	BB	AA	BB	BB	AA	AA	AA
IWB65430	613710736	TA001656-0405	6A	BB	BB	AA	BB	AA	BB	AA	BB	BB	AA	AA	AA
IWB57712	613712336	RAC875_c41339_428	6A	BB	BB	AA	BB	AA	BB	AA	BB	BB	AA	AA	AA
IWB73586	613906069	Tdurum_contig82605_187	6A	BB	BB	AA	NA	AA	BB	AA	BB	BB	AA	AA	AA
IWB10991	614412546	BS00078124_51	6A	BB	BB	AA	NA	AA	BB	AA	BB	BB	AA	AA	AA
IWB60697	614535033	RAC875_c8254_1491	6A	BB	BB	BB	BB	BB	BB	AA	BB	BB	BB	BB	BB
IWB60696	614535090	RAC875_c8254_1434	6A	BB	BB	BB	BB	BB	BB	AA	BB	BB	BB	BB	BB
IWB60695	614535387	RAC875_c8254_1203	6A	BB	BB	AA	NA	NA	BB	AA	BB	BB	AA	AA	AA
IWB60700	614536252	RAC875_c8254_657	6A	BB	BB	BB	BB	BB	BB	AA	BB	BB	BB	BB	BB
