# Supplementary material for: QTL Mapping of Stem Rust Resistance in Populations of Durum Wheat
Source: Genes (Basel). 2022 Oct 4;13(10):1793. doi: 10.3390/genes13101793 (PMC9601996; doi:10.3390/genes13101793)
Supplement: Supplementary file 1 [file genes-13-01793-s001.zip › Suppl. Tables_rev/Suppl. Table 2.xlsx]

## Sheet: 3A_QSr_CxS.3A.1
Table S2. List of annonated genes in physical intervals of QTLs identified in the present study
Gene ID	Description	Strand	Chromosome	Gene start (bp)	Gene end (bp)
TRITD3Av1G044240	IWS1 homolog isoform X1 [Brachypodium distachyon]	+	chr3A	97528233	97532511
TRITD3Av1G044300	hypothetical protein TRIUR3_18725	+	chr3A	97639718	97640290
TRITD3Av1G044460	Os05g0125600 [Oryza sativa Japonica Group]	+	chr3A	97868456	97869760
TRITD3Av1G044670	cytochrome P450 734A6	-	chr3A	98467422	98470755
TRITD3Av1G044930	acyl- thioesterase 2 [Zea mays]	+	chr3A	99250766	99254270
TRITD3Av1G044940	Monothiol glutaredoxin- mitochondrial	-	chr3A	99256518	99259641
TRITD3Av1G045030	[Hordeum vulgare vulgare]	-	chr3A	99400132	99401416
TRITD3Av1G045110	zinc finger CCCH domain-containing 1-like	-	chr3A	99868141	99868470
TRITD3Av1G045160	kinase PINOID 2-like	-	chr3A	99952606	99954488
TRITD3Av1G045230	photosystem I P700 chlorophyll a apo A2 (chloroplast) [Aegilops tauschii]	+	chr3A	100384451	100386655
TRITD3Av1G045260	ATP synthase CF0 B subunit (chloroplast) [Aegilops tauschii]	-	chr3A	100389312	100390675
TRITD3Av1G045270	ATP synthase CF0 subunit III (chloroplast) [Lagenaria siceraria]	-	chr3A	100391128	100391373
TRITD3Av1G045280	ATP synthase CF0 A subunit (chloroplast) [Aegilops tauschii]	-	chr3A	100391940	100392800
TRITD3Av1G045290	ribosomal S2 (chloroplast) [Aegilops tauschii]	-	chr3A	100392956	100393666
TRITD3Av1G045300	Os01g0174600 [Oryza sativa Japonica Group]	+	chr3A	100547343	100548119
TRITD3Av1G045320	Os01g0174500 [Oryza sativa Japonica Group]	+	chr3A	100556050	100561750
TRITD3Av1G045370	zinc finger CCCH domain-containing 1-like	+	chr3A	100781980	100782760
TRITD3Av1G045380	probable prolyl 4-hydroxylase 6	+	chr3A	100784093	100787183
TRITD3Av1G045550	NADH-cytochrome b5 reductase	+	chr3A	101139128	101143136
TRITD3Av1G045590	BTB POZ domain containing expressed [Oryza sativa Japonica Group]	-	chr3A	101232693	101233787
TRITD3Av1G045600	ribosomal RNA apurinic site specific lyase-like [Oryza sativa Japonica Group]	+	chr3A	101236834	101238731
TRITD3Av1G045640	Transcription factor HY5	+	chr3A	101268693	101269244
TRITD3Av1G045660	ABC transporter C family member 3	-	chr3A	101270109	101276002
TRITD3Av1G045760	lactoylglutathione lyase [Zea mays]	-	chr3A	101391289	101393613
TRITD3Av1G045810	[Hordeum vulgare vulgare]	+	chr3A	101491257	101493161
TRITD3Av1G045830	DCC family chloroplastic [Brachypodium distachyon]	+	chr3A	101493660	101494409
TRITD3Av1G045840	Polygalacturonase ADPG1	-	chr3A	101494773	101498105
TRITD3Av1G045860	Polygalacturonase ADPG1	-	chr3A	101508228	101512363
TRITD3Av1G045960	Os02g0229800 [Oryza sativa Japonica Group]	-	chr3A	101870206	101870943
TRITD3Av1G045970	[Hordeum vulgare vulgare]	+	chr3A	101873723	101874580
TRITD3Av1G045980	Peroxidase 25	-	chr3A	101878779	101880111
TRITD3Av1G045990	Phospholipase D alpha 1	+	chr3A	101900983	101905857
TRITD3Av1G046060	Os01g0172300 [Oryza sativa Japonica Group]	+	chr3A	102142644	102145112
TRITD3Av1G046110	DEAD-box ATP-dependent RNA helicase 14	+	chr3A	102223460	102227885
TRITD3Av1G046130	phosphoenolpyruvate phosphate translocator chloroplastic-like [Zea mays]	-	chr3A	102228902	102232069
TRITD3Av1G046170	NADPH:adrenodoxin mitochondrial	-	chr3A	102244156	102251564
TRITD3Av1G046200	hypothetical protein TRIUR3_22242	-	chr3A	102348969	102349283
TRITD3Av1G046210	unnamed protein product	-	chr3A	102386049	102386912
TRITD3Av1G046230	hypothetical protein F775_00563	-	chr3A	102440090	102440819
TRITD3Av1G046320	pentatricopeptide repeat-containing chloroplastic [Oryza sativa Japonica Group]	+	chr3A	102548453	102554883
TRITD3Av1G046330	Os01g0154500 [Oryza sativa Japonica Group]	+	chr3A	102560386	102572141
TRITD3Av1G046340	[Hordeum vulgare vulgare]	-	chr3A	102573000	102574019
TRITD3Av1G046360	carboxylesterase 15	+	chr3A	102604452	102605436
TRITD3Av1G046370	carboxylesterase 15	+	chr3A	102628420	102629424
TRITD3Av1G046380	[Hordeum vulgare vulgare]	+	chr3A	102678302	102679285
TRITD3Av1G046390	Os01g0327900 [Oryza sativa Japonica Group]	-	chr3A	102704589	102714027
TRITD3Av1G046490	Signal recognition particle 14 kDa	-	chr3A	103024572	103024969
TRITD3Av1G046540	LRR receptor-like serine threonine- kinase	+	chr3A	103234834	103236645
TRITD3Av1G046550	kinase Xa21 [Oryza sativa Japonica Group]	+	chr3A	103236771	103238267
TRITD3Av1G046560	Os01g0327900 [Oryza sativa Japonica Group]	-	chr3A	103239624	103240711
TRITD3Av1G046610	myb [Oryza sativa Japonica Group]	-	chr3A	103313889	103317129
TRITD3Av1G046700	F-box domain containing expressed [Oryza sativa Japonica Group]	-	chr3A	103766275	103767168
TRITD3Av1G046930	Importin subunit alpha-2	-	chr3A	104205612	104210488
TRITD3Av1G046940	cell number regulator 8	-	chr3A	104212904	104215606
TRITD3Av1G047020	mitochondrial import inner membrane translocase subunit TIM14-1	+	chr3A	104659536	104664603
TRITD3Av1G047030	probable glucuronosyltransferase Os01g0157700	-	chr3A	104664919	104666570
TRITD3Av1G047090	Os07g0631200 [Oryza sativa Japonica Group]	-	chr3A	104727766	104728137
TRITD3Av1G047110	E3 ubiquitin- ligase RING1-like	-	chr3A	104736385	104736852
TRITD3Av1G047210	[Hordeum vulgare vulgare]	-	chr3A	104886711	104887600
TRITD3Av1G047220	glutathione transferase [Triticum aestivum]	+	chr3A	104907076	104907965
TRITD3Av1G047300	xyloglucan endotransglucosylase hydrolase 1	-	chr3A	104995139	104996290
TRITD3Av1G047490	[Hordeum vulgare vulgare]	-	chr3A	105474359	105478023
TRITD3Av1G047500	REVEILLE 8 [Oryza sativa Japonica Group]	+	chr3A	105493278	105495697
TRITD3Av1G047530	Hook homolog 3-like isoform X1 [Brachypodium distachyon]	-	chr3A	105559689	105566973
TRITD3Av1G047540	Os11g0521000 [Oryza sativa Japonica Group]	-	chr3A	105575201	105578347
TRITD3Av1G047570	Receptor kinase HERK 1	+	chr3A	105602059	105604785
TRITD3Av1G047590	serine arginine-rich splicing factor RS2Z32 isoform X1 [Musa acuminata malaccensis]	-	chr3A	105605179	105607914
TRITD3Av1G047670	holotricin-3-like [Brachypodium distachyon]	+	chr3A	105757608	105759450
TRITD3Av1G047940	serine carboxypeptidase precursor [Zea mays]	+	chr3A	106640848	106643484
TRITD3Av1G047960	PHLOEM PROTEIN 2-LIKE A1-like [Phoenix dactylifera]	-	chr3A	106644088	106645032
TRITD3Av1G047990	aminotransferase ALD1 homolog	+	chr3A	106708025	106709376
TRITD3Av1G048060	arginyl-tRNA synthetase [Zea mays]	+	chr3A	106788789	106796491
TRITD3Av1G048070	B3 domain-containing Os03g0619600-like [Setaria italica]	+	chr3A	106797076	106805332
TRITD3Av1G048090	NF-X1-type zinc finger NFXL2	-	chr3A	106805919	106810873
TRITD3Av1G048130	Os01g0197400 [Oryza sativa Japonica Group]	+	chr3A	106994376	106994707
TRITD3Av1G048140	phosphopantothenoylcysteine decarboxylase [Brachypodium distachyon]	+	chr3A	106995438	106996153
TRITD3Av1G048150	pentatricopeptide repeat-containing At1g17630	-	chr3A	106996219	106998231
TRITD3Av1G048160	pentatricopeptide repeat-containing	-	chr3A	106999573	107002151
TRITD3Av1G048300	cytokinin oxidase dehydrogenase	-	chr3A	107276639	107281692
TRITD3Av1G048340	cytokinin oxidase dehydrogenase	-	chr3A	107422659	107426077
TRITD3Av1G048480	probable RNA-dependent RNA polymerase 3	-	chr3A	107788264	107816706
TRITD3Av1G048540	probable RNA-dependent RNA polymerase 3	-	chr3A	108003403	108006587
TRITD3Av1G048550	probable RNA-dependent RNA polymerase 5 isoform X1	-	chr3A	108008631	108011945
TRITD3Av1G048620	casein kinase [Oryza sativa Japonica Group]	-	chr3A	108089461	108096859
TRITD3Av1G048690	partial [Oryza sativa Japonica Group]	+	chr3A	108350473	108351478
TRITD3Av1G048820	Os01g0198500 [Oryza sativa Japonica Group]	-	chr3A	109058724	109059443
TRITD3Av1G048840	lachrymatory-factor synthase-like	+	chr3A	109094560	109095183
TRITD3Av1G048850	lachrymatory-factor synthase-like	+	chr3A	109120363	109120911
TRITD3Av1G048900	Monoglyceride lipase	-	chr3A	109370048	109370879
TRITD3Av1G048980	Os01g0199700 [Oryza sativa Japonica Group]	-	chr3A	109576306	109576869
TRITD3Av1G049000	Phosphoribosylaminoimidazole chloroplastic	+	chr3A	109612254	109618162
TRITD3Av1G049010	Os01g0200200 [Oryza sativa Japonica Group]	+	chr3A	109644024	109644727
TRITD3Av1G049020	Chitinase 10	-	chr3A	109672106	109672480
TRITD3Av1G049060	Agamous-like MADS-box AGL80	+	chr3A	109782172	109782927
TRITD3Av1G049170	citrate-binding -like [Setaria italica]	+	chr3A	109897681	109898495
TRITD3Av1G049190	homeobox-leucine zipper HOX29-like [Brachypodium distachyon]	-	chr3A	109960386	109964472
TRITD3Av1G049200	Os01g0200400 [Oryza sativa Japonica Group]	-	chr3A	109968309	109973666
TRITD3Av1G049210	Os01g0200500 [Oryza sativa Japonica Group]	+	chr3A	109974125	109976126
TRITD3Av1G049310	probable serine threonine- kinase At1g54610 isoform X1	+	chr3A	110129398	110135361
TRITD3Av1G049320	xylosyltransferase oxt	+	chr3A	110150512	110152207
TRITD3Av1G049330	60S ribosomal L26-1 [Zea mays]	+	chr3A	110336058	110336531
TRITD3Av1G049340	Serine threonine- kinase HT1	-	chr3A	110342920	110350487
TRITD3Av1G049490	DNA-binding WRKY [Zea mays]	+	chr3A	110915832	110916464
TRITD3Av1G049620	RALF precursor [Zea mays]	+	chr3A	111372601	111372984
TRITD3Av1G049630	ethylene-responsive transcription factor ERF017-like	+	chr3A	111375776	111376399
TRITD3Av1G049660	early nodulin 2	-	chr3A	111431570	111432383
TRITD3Av1G049770	meiosis 5	+	chr3A	111569014	111570190
TRITD3Av1G049960	hypothetical protein TAANSRALLhA_1539N9.g00003	+	chr3A	112179498	112179848
TRITD3Av1G049970	unnamed protein product	+	chr3A	112183209	112184707
TRITD3Av1G050120	MADS-box transcription factor 3	-	chr3A	112385187	112392362
TRITD3Av1G050240	flocculation FLO11-like	-	chr3A	112670368	112869663
TRITD3Av1G050280	flocculation FLO11-like	-	chr3A	112988469	113029347
TRITD3Av1G050530	flocculation FLO11-like	-	chr3A	113836064	113844515
TRITD3Av1G050560	flocculation FLO11-like	-	chr3A	113865109	113866908
TRITD3Av1G050570	hypothetical protein TRIUR3_16711	+	chr3A	113882894	113883583
TRITD3Av1G050760	B-box zinc finger 22	+	chr3A	114427367	114431529
TRITD3Av1G050950	serine threonine- phosphatase 5	+	chr3A	115114153	115118769
TRITD3Av1G050960	aquaporin NIP1-1-like	-	chr3A	115119740	115121003
TRITD3Av1G050970	BZR1 homolog 3-like	-	chr3A	115125601	115126578
TRITD3Av1G051060	Os01g0203300 [Oryza sativa Japonica Group]	-	chr3A	115360436	115362390
TRITD3Av1G051120	Os11g0487100 [Oryza sativa Japonica Group]	-	chr3A	115542615	115544954
TRITD3Av1G051140	Subtilisin-like protease	+	chr3A	115567886	115570573
TRITD3Av1G051240	serine carboxypeptidase-like 40	+	chr3A	115795958	115797599
TRITD3Av1G051250	Subtilisin-like protease	+	chr3A	115802013	116032604
TRITD3Av1G051270	Subtilisin-like protease	+	chr3A	116029615	116253310
TRITD3Av1G051470	Subtilisin-like protease	+	chr3A	116476606	116478825
TRITD3Av1G051480	Subtilisin-like protease	+	chr3A	116479947	116481197
TRITD3Av1G051610	DNA polymerase delta subunit 3	+	chr3A	116843934	116849709
TRITD3Av1G051620	Os01g0203800 [Oryza sativa Japonica Group]	+	chr3A	116870045	116872976
TRITD3Av1G051640	5-pentadecatrienyl resorcinol O-methyltransferase-like [Brachypodium distachyon]	+	chr3A	116929090	116930278
TRITD3Av1G051650	nuclease HARBI1 isoform X1	-	chr3A	116933143	116935021
TRITD3Av1G051690	UMP-CMP kinase 1 isoform X1 [Oryza sativa Japonica Group]	+	chr3A	117073369	117075731
TRITD3Av1G051700	Agamous-like MADS-box AGL80	-	chr3A	117076093	117076692
TRITD3Av1G051710	Os01g0204600 [Oryza sativa Japonica Group]	+	chr3A	117103338	117103739
TRITD3Av1G051730	Os02g0257200 [Oryza sativa Japonica Group]	+	chr3A	117197235	117198545
TRITD3Av1G051740	partial [Oryza sativa Japonica Group]	-	chr3A	117207682	117209380
TRITD3Av1G051750	WD repeat-containing 53 isoform X1	+	chr3A	117212397	117216000
TRITD3Av1G051760	pentatricopeptide repeat-containing chloroplastic	-	chr3A	117216531	117219779
TRITD3Av1G051780	rho termination N-terminal domain containing [Zea mays]	+	chr3A	117220144	117220999
TRITD3Av1G051820	60S ribosomal L11	+	chr3A	117405457	117409767
TRITD3Av1G051830	Carnitine isoform 1 [Theobroma cacao]	+	chr3A	117410669	117411460
TRITD3Av1G051850	autophagy domain family [Zea mays]	-	chr3A	117481010	117481561
TRITD3Av1G051860	Carnitine isoform 1 [Theobroma cacao]	+	chr3A	117601579	117602289
TRITD3Av1G051880	SHAGGY-like kinase [Triticum aestivum]	-	chr3A	117604993	117607991
TRITD3Av1G051900	peroxidase P7-like	+	chr3A	117726318	117727450
TRITD3Av1G051960	adenylate isopentenyltransferase chloroplastic-like	-	chr3A	117777808	117778848
TRITD3Av1G052010	Trans-cinnamate 4-monooxygenase	-	chr3A	117934045	117938417
TRITD3Av1G052020	hypothetical protein TRIUR3_14227	-	chr3A	117938995	117939216
TRITD3Av1G052110	mitochondrial dicarboxylate tricarboxylate transporter DTC-like	+	chr3A	118288370	118292051
TRITD3Av1G052120	CBL-interacting kinase 13	+	chr3A	118304766	118306334
TRITD3Av1G052240	Os01g0206600 [Oryza sativa Japonica Group]	+	chr3A	118679373	118679681
TRITD3Av1G052250	CBL-interacting kinase 5	-	chr3A	118682412	118683812
TRITD3Av1G052280	probable LRR receptor-like serine threonine- kinase MRH1 isoform X1	-	chr3A	118686014	118689810
TRITD3Av1G052300	multi -bridging factor 1a [Brassica napus]	-	chr3A	118691352	118693971
TRITD3Av1G052310	Peroxidase 2	-	chr3A	118695977	118697102
TRITD3Av1G052320	peptide-N4-(N-acetyl-beta-glucosaminyl)asparagine amidase A-like	-	chr3A	118702815	118704587
TRITD3Av1G052330	IQ-DOMAIN 32	-	chr3A	118704744	118715458
TRITD3Av1G052360	peptide-N4-(N-acetyl-beta-glucosaminyl)asparagine amidase A-like	-	chr3A	118721671	118724855
TRITD3Av1G052740	peptide-N4-asparagine amidase A [Zea mays]	-	chr3A	119680566	119682362
TRITD3Av1G052840	Os01g0208400 [Oryza sativa Japonica Group]	-	chr3A	119817466	119819286
TRITD3Av1G052950	SCAR 2	+	chr3A	120079364	120092939
TRITD3Av1G053110	dol-P-Man:Man(6) c(2)-PP-Dol alpha-1,2-mannosyltransferase	+	chr3A	120394418	120399602
TRITD3Av1G053190	core histone H2A H2B H3 H4 [Medicago truncatula]	+	chr3A	120537411	120537821
TRITD3Av1G053200	Histone H4	+	chr3A	120539481	120539780
TRITD3Av1G053210	hypothetical protein BAE44_0000960	+	chr3A	120553931	120555016
TRITD3Av1G053320	CID11 [Zea mays]	-	chr3A	120850332	120854435
TRITD3Av1G053330	CCR4-NOT transcription complex subunit 4	-	chr3A	120859107	120864375
TRITD3Av1G053370	hypothetical protein TRIUR3_33852	+	chr3A	120960573	120962138
TRITD3Av1G053480	Gibberellin 2-beta-dioxygenase 1	-	chr3A	121306206	121308565
TRITD3Av1G053490	probable tRNA N6-adenosine mitochondrial isoform X2	-	chr3A	121321656	121330911
TRITD3Av1G053530	em H5	+	chr3A	121492782	121493214
TRITD3Av1G053550	Cationic amino acid transporter 5	-	chr3A	121574086	121576122
TRITD3Av1G053580	cyclin-dependent kinase F-2	-	chr3A	121643787	121646001
TRITD3Av1G053610	Os01g0210300 [Oryza sativa Japonica Group]	+	chr3A	121761456	121773695
TRITD3Av1G053630	Os01g0210400 [Oryza sativa Japonica Group]	-	chr3A	121774112	121775603
TRITD3Av1G053790	[Hordeum vulgare vulgare]	-	chr3A	122302009	122302488
TRITD3Av1G053830	potassium channel KAT2 isoform X3 [Oryza brachyantha]	-	chr3A	122479312	122483571
TRITD3Av1G053900	blue copper -like	+	chr3A	122677442	122680175
TRITD3Av1G053910	sec20 family [Zea mays]	-	chr3A	122710619	122730458
TRITD3Av1G053960	AAR2 homolog [Brachypodium distachyon]	-	chr3A	122745293	122746853
TRITD3Av1G053970	phospho-N-acetylmuramoyl-pentapeptide-transferase homolog isoform X1	+	chr3A	122747154	122752499
TRITD3Av1G054200	probable ATP-dependent RNA helicase DHX35 isoform X1	+	chr3A	123155443	123173456
TRITD3Av1G054270	Os01g0212400 [Oryza sativa Japonica Group]	+	chr3A	123249674	123254099
TRITD3Av1G054300	formin 20 isoform X3	-	chr3A	123255086	123256844
TRITD3Av1G054460	jacalin-related lectin 19-like	-	chr3A	123593614	123594270
TRITD3Av1G054500	RING-H2 finger ATL2K [Zea mays]	-	chr3A	123650889	123651425
TRITD3Av1G054540	E3 ubiquitin- ligase ATL41	-	chr3A	123762897	123763307
TRITD3Av1G054650	E3 ubiquitin- ligase ATL9	-	chr3A	124245906	124246538
TRITD3Av1G054700	RING-H2 finger ATL39-like	-	chr3A	124295888	124296523
TRITD3Av1G054710	hypothetical protein TRIUR3_24091	+	chr3A	124296285	124296784
TRITD3Av1G054750	Os01g0213400 [Oryza sativa Japonica Group]	-	chr3A	124321172	124321828
TRITD3Av1G054770	Os01g0213400 [Oryza sativa Japonica Group]	-	chr3A	124337283	124337939
TRITD3Av1G054950	transcription factor PCF5 [Oryza sativa Japonica Group]	-	chr3A	124886450	124887823
TRITD3Av1G055030	GDSL esterase lipase At5g45920	-	chr3A	125219186	125221734
TRITD3Av1G055040	uncharacterized aarF domain-containing kinase 1 isoform X3	-	chr3A	125222928	125232647
TRITD3Av1G055050	B3 domain-containing Os03g0621600	-	chr3A	125234575	125234862
TRITD3Av1G055100	transcription factor GTE4 isoform X1 [Oryza brachyantha]	+	chr3A	125435853	125437749
TRITD3Av1G055110	predicted protein	+	chr3A	125443004	125444855
TRITD3Av1G055290	GDSL esterase lipase At5g45910 isoform X2 [Zea mays]	+	chr3A	125924135	125926206
TRITD3Av1G055320	GDSL esterase lipase	+	chr3A	125969757	125973502
TRITD3Av1G055370	Na+ H+ antiporter	+	chr3A	125995347	125995697
TRITD3Av1G055380	GDSL esterase lipase	+	chr3A	126012668	126014852
TRITD3Av1G055400	GDSL esterase lipase At5g45910-like [Setaria italica]	+	chr3A	126042994	126043821
TRITD3Av1G055470	Os01g0215700 [Oryza sativa Japonica Group]	+	chr3A	126103444	126105461
TRITD3Av1G055620	GDSL esterase lipase At5g45910 [Oryza sativa Japonica Group]	+	chr3A	126435559	126438312
TRITD3Av1G055700	Os01g0217000 [Oryza sativa Japonica Group]	-	chr3A	126544952	126547754
TRITD3Av1G055790	SAG12 [Oryza sativa Japonica Group]	+	chr3A	126978224	126979369
TRITD3Av1G055800	SAG12 [Oryza sativa Japonica Group]	+	chr3A	127060151	127061293
TRITD3Av1G055820	Peroxidase 1	-	chr3A	127070360	127071308
TRITD3Av1G055870	SWI SNF-related matrix-associated actin-dependent regulator of chromatin subfamily A member 3-like 3	+	chr3A	127278396	127279834
TRITD3Av1G055900	SAG12 [Oryza sativa Japonica Group]	+	chr3A	127330327	127331479
TRITD3Av1G055920	hypothetical protein TRIUR3_23325	-	chr3A	127335731	127338424
TRITD3Av1G056090	leucine-rich repeat receptor-like tyrosine- kinase PXC3	-	chr3A	127496901	127498946
TRITD3Av1G056200	ATPase subunit 8 (mitochondrion) [Zea mays mays]	-	chr3A	128056959	128057429
TRITD3Av1G056230	ribosomal L5 (mitochondrion) [Oryza sativa Indica Group]	-	chr3A	128070639	128071533
TRITD3Av1G056250	Os12g0299700 [Oryza sativa Japonica Group]	-	chr3A	128313661	128321071
TRITD3Av1G056430	4-methyl-5-thiazole monophosphate biosynthesis [Zea mays]	+	chr3A	128894122	128902916
TRITD3Av1G056550	[Hordeum vulgare vulgare]	+	chr3A	129126900	129134424
TRITD3Av1G056560	transcription factor bHLH30-like	+	chr3A	129135413	129138813
TRITD3Av1G056600	TPR repeat-containing thioredoxin TTL1-like	+	chr3A	129176398	129180415
TRITD3Av1G056840	partial [Cenchrus americanus]	+	chr3A	130022895	130026548
TRITD3Av1G056860	ABC transporter D family member chloroplastic isoform X1	-	chr3A	130029827	130037019
TRITD3Av1G056870	histone-lysine N-methyltransferase ATX4-like	-	chr3A	130037723	130045966
TRITD3Av1G056970	plant MWL2-17 [Medicago truncatula]	+	chr3A	130477370	130478089
TRITD3Av1G056980	trichohyalin-like isoform X1	-	chr3A	130480158	130488037
TRITD3Av1G057170	hypothetical protein TRIUR3_30438	-	chr3A	131192424	131193466
TRITD3Av1G057190	RING finger	-	chr3A	131246264	131247907
TRITD3Av1G057270	vesicle transport SFT2B	+	chr3A	131316237	131322729
TRITD3Av1G057500	nonspecific lipid-transfer precursor [Zea mays]	+	chr3A	131865115	131865634
TRITD3Av1G057540	phosphatase 2C 16-like isoform X1 [Solanum tuberosum]	-	chr3A	131948930	131952206
TRITD3Av1G057790	Cell division cycle 48	+	chr3A	132902582	132904360
TRITD3Av1G057830	Endoglucanase 2	-	chr3A	132919155	132921616
TRITD3Av1G057860	Ectonucleotide pyrophosphatase phosphodiesterase family member 3	-	chr3A	133022428	133027255
TRITD3Av1G057870	Os01g0220300 [Oryza sativa Japonica Group]	+	chr3A	133101983	133104521
TRITD3Av1G057910	Os01g0220500 [Oryza sativa Japonica Group]	-	chr3A	133184247	133184762
TRITD3Av1G058040	cell division cycle partial [Pseudotsuga menziesii]	-	chr3A	133731104	133731370
TRITD3Av1G058100	Cell division cycle 48	-	chr3A	133767311	133769680
TRITD3Av1G058110	hypothetical protein BRADI_2g07220, partial	+	chr3A	133776299	133776715
TRITD3Av1G058120	probable indole-3-acetic acid-amido synthetase	-	chr3A	133780963	133786845
TRITD3Av1G058190	hypothetical protein TRIUR3_17932	+	chr3A	133870147	133870681
TRITD3Av1G058200	hypothetical protein TRIUR3_17931	-	chr3A	133872756	133873287
TRITD3Av1G058210	replication A 70 kDa DNA-binding subunit B-like isoform X3 [Oryza brachyantha]	-	chr3A	133876404	133882051
TRITD3Av1G058220	serine threonine- kinase RIO1-like	-	chr3A	133884045	133888634
TRITD3Av1G058250	FAR1-RELATED SEQUENCE 5	-	chr3A	133986507	133988493
TRITD3Av1G058260	Os01g0299400 [Oryza sativa Japonica Group]	-	chr3A	133995203	133995681
TRITD3Av1G058290	hypothetical protein TRIUR3_09812	-	chr3A	134046799	134047137
TRITD3Av1G058320	glycerol-3-phosphate acyltransferase 3	+	chr3A	134059942	134063512
TRITD3Av1G058330	chromodomain-helicase-DNA-binding 1-like [Setaria italica]	-	chr3A	134064408	134070156
TRITD3Av1G058360	unnamed protein product	-	chr3A	134126932	134132945
TRITD3Av1G058380	Os01g0222600 [Oryza sativa Japonica Group]	+	chr3A	134197298	134197552
TRITD3Av1G058400	V-type proton ATPase subunit E	+	chr3A	134203202	134209349
TRITD3Av1G058410	V-type proton ATPase subunit E	+	chr3A	134212299	134219070
TRITD3Av1G058460	D-3-phosphoglycerate chloroplastic	-	chr3A	134432835	134437322
TRITD3Av1G058480	Os10g0559800 [Oryza sativa Japonica Group]	-	chr3A	134449034	134453838
TRITD3Av1G058500	[Hordeum vulgare vulgare]	+	chr3A	134470314	134472029
TRITD3Av1G058510	Os10g0560000 [Oryza sativa Japonica Group]	+	chr3A	134474399	134476167
TRITD3Av1G058530	glycerol-3-phosphate acyltransferase 3	+	chr3A	134488146	134489660
TRITD3Av1G058540	Os03g0101800 [Oryza sativa Japonica Group]	-	chr3A	134491792	134496132
TRITD3Av1G058560	Monothiol glutaredoxin-S5	-	chr3A	134567503	134567832
TRITD3Av1G058650	cell number regulator 6-like [Populus euphratica]	-	chr3A	134626611	134629755
TRITD3Av1G059190	peptidase acyl-coenzyme A 6-aminopenicillanic acid acyl-transferase [Zea mays]	+	chr3A	136709551	136711091
TRITD3Av1G059210	GDT1 chloroplastic	-	chr3A	136711909	136715759
TRITD3Av1G059220	aluminum-activated malate transporter 9-like	-	chr3A	136717005	136720313
TRITD3Av1G059230	Os05g0215600 [Oryza sativa Japonica Group]	-	chr3A	136726521	136729817
TRITD3Av1G059270	unnamed protein product	-	chr3A	136771165	136771416
TRITD3Av1G059290	hypothetical protein TRIUR3_33362	-	chr3A	136841266	136843037
TRITD3Av1G059390	G-type lectin S-receptor-like serine threonine- kinase At2g19130	+	chr3A	137213608	137220564
TRITD3Av1G059400	G-type lectin S-receptor-like serine threonine- kinase At2g19130	+	chr3A	137221841	137224534
TRITD3Av1G059470	probable inactive receptor kinase At4g23740 [Elaeis guineensis]	+	chr3A	137277844	137281521
TRITD3Av1G059480	GDSL esterase lipase	+	chr3A	137289968	137291890
TRITD3Av1G059490	G-type lectin S-receptor-like serine threonine- kinase At2g19130	-	chr3A	137298252	137300687
TRITD3Av1G059540	Os10g0330000 [Oryza sativa Japonica Group]	-	chr3A	137333033	137333503
TRITD3Av1G059590	[Hordeum vulgare vulgare]	+	chr3A	137523691	137529652
TRITD3Av1G059960	ethylene-responsive transcription factor CRF1-like	+	chr3A	138349858	138350913
TRITD3Av1G060310	Plastid division PDV1	-	chr3A	139996010	139998468
TRITD3Av1G060330	CHCH domain containing [Zea mays]	+	chr3A	139998823	140006143
TRITD3Av1G060350	Os01g0224500 [Oryza sativa Japonica Group]	-	chr3A	140006938	140008622
TRITD3Av1G060510	disulfide oxidoreductase monooxygenase oxidoreductase [Zea mays]	+	chr3A	140362462	140364716
TRITD3Av1G060790	transposon En Spm sub- expressed [Oryza sativa Japonica Group]	+	chr3A	141135145	141144667
TRITD3Av1G060980	dual specificity phosphatase 1B-like isoform X1 [Musa acuminata malaccensis]	+	chr3A	141715043	141718404
TRITD3Av1G061000	Hypoxia up-regulated 1	-	chr3A	141744098	141751138
TRITD3Av1G061200	mitochondrial arginine transporter BAC2	-	chr3A	142173202	142175401
TRITD3Av1G061250	hypothetical protein TRIUR3_33937	-	chr3A	142271806	142272785
TRITD3Av1G061270	charged multivesicular body 7	-	chr3A	142273830	142277572
TRITD3Av1G061290	probable sodium metabolite cotransporter chloroplastic	-	chr3A	142313181	142321322
TRITD3Av1G061680	SMR domain-containing At5g58720 isoform X1 [Brachypodium distachyon]	+	chr3A	143308281	143316022
TRITD3Av1G061710	GTPase Der	+	chr3A	143325841	143333611
TRITD3Av1G061730	PREDICTED: uncharacterized protein LOC100842840 [Brachypodium distachyon]	+	chr3A	143334853	143342700
TRITD3Av1G061740	3-methyl-2-oxobutanoate hydroxymethyltransferase mitochondrial	-	chr3A	143343646	143346201
TRITD3Av1G061830	Late embryogenesis abundant Lea14-A	-	chr3A	143519579	143520034
TRITD3Av1G061860	trafficking particle complex subunit 1-like [Elaeis guineensis]	+	chr3A	143644771	143647179
TRITD3Av1G062000	probable membrane-associated kinase regulator 2	-	chr3A	144016787	144018083
TRITD3Av1G062190	Os01g0380200 [Oryza sativa Japonica Group]	+	chr3A	144539415	144539973
TRITD3Av1G062460	peptidyl-prolyl cis-trans chloroplast precursor [Oryza sativa Japonica Group]	+	chr3A	145717456	145727224
TRITD3Av1G062490	reticulon B2	+	chr3A	145753500	145755828
TRITD3Av1G062500	Os01g0226400 [Oryza sativa Japonica Group]	-	chr3A	145763055	145768907
TRITD3Av1G062710	[Hordeum vulgare vulgare]	-	chr3A	146504789	146506868
TRITD3Av1G062740	unnamed protein product	-	chr3A	146668686	146669651
TRITD3Av1G062790	54S ribosomal mitochondrial [Brachypodium distachyon]	+	chr3A	146720416	146722701
TRITD3Av1G062820	U11 U12 small nuclear ribonucleo 59 kDa [Brachypodium distachyon]	-	chr3A	146752441	146760703
TRITD3Av1G062960	E3 ubiquitin- ligase KEG isoform X2 [Vitis vinifera]	+	chr3A	147255052	147256073
TRITD3Av1G063070	transcription repressor OFP7-like	+	chr3A	147608114	147609175
TRITD3Av1G063120	[Oryza sativa Japonica Group]	-	chr3A	147765989	147766321
TRITD3Av1G063240	chlorophyll(ide) b reductase chloroplastic	+	chr3A	148263636	148266937
TRITD3Av1G063250	RNA-binding pno1-like	+	chr3A	148268101	148269657
TRITD3Av1G063370	Premnaspirodiene oxygenase	+	chr3A	148568353	148570836
TRITD3Av1G063380	Proline-rich receptor kinase PERK1	+	chr3A	148580226	148584505
TRITD3Av1G063390	ras-related Rab7 [Zea mays]	+	chr3A	148586307	148589731
TRITD3Av1G063440	Cytochrome P450 71A1 [Oryza sativa Japonica Group]	+	chr3A	148612972	148614724
TRITD3Av1G063560	cytochrome P450 71A1 [Oryza sativa Japonica Group]	+	chr3A	148725352	148731426
TRITD3Av1G063750	cytochrome P450 71A1 [Oryza sativa Japonica Group]	+	chr3A	149256689	149258316
TRITD3Av1G063760	mpv17 [Zea mays]	-	chr3A	149265631	149268565
TRITD3Av1G064030	pentatricopeptide repeat-containing At5g25630-like [Phoenix dactylifera]	+	chr3A	149915015	149917284
TRITD3Av1G064050	Os01g0228500 [Oryza sativa Japonica Group]	-	chr3A	149917566	149918698
TRITD3Av1G064060	Os01g0228600 [Oryza sativa Japonica Group]	-	chr3A	149920616	149928793
TRITD3Av1G064070	Os01g0228800 [Oryza sativa Japonica Group]	-	chr3A	149930419	149933452
TRITD3Av1G064190	Myb-related 3R-1	+	chr3A	150201448	150209116
TRITD3Av1G064520	TOM1 2	+	chr3A	151019498	151029534
Disease-related CDS
TRITD3Av1G045840	Polygalacturonase ADPG1	-	chr3A	101494773	101498105	https://doi.org/10.1104/pp.107.109686
TRITD3Av1G045860	Polygalacturonase ADPG1	-	chr3A	101508228	101512363	https://doi.org/10.1104/pp.107.109686
TRITD3Av1G045980	Peroxidase 25	-	chr3A	101878779	101880111	https://doi.org/10.1093/jxb/ern277
TRITD3Av1G046320	pentatricopeptide repeat-containing chloroplastic [Oryza sativa Japonica Group]	+	chr3A	102548453	102554883	https://doi.org/10.3390/ijms222011274
TRITD3Av1G046540	LRR receptor-like serine threonine- kinase	+	chr3A	103234834	103236645	DOI: 10.1094/MPMI-21-5-0507
TRITD3Av1G046550	kinase Xa21 [Oryza sativa Japonica Group]	+	chr3A	103236771	103238267	doi: 10.1038/s41598-020-73128-7
TRITD3Av1G047300	xyloglucan endotransglucosylase hydrolase 1	-	chr3A	104995139	104996290	DOI: 10.1007/s10265-021-01361-w
TRITD3Av1G047570	Receptor kinase HERK 1	+	chr3A	105602059	105604785	DOI: 10.1105/tpc.16.00891
TRITD3Av1G048150	pentatricopeptide repeat-containing At1g17630	-	chr3A	106996219	106998231	https://doi.org/10.3390/ijms222011274
TRITD3Av1G048160	pentatricopeptide repeat-containing	-	chr3A	106999573	107002151	https://doi.org/10.3390/ijms222011274
TRITD3Av1G049020	Chitinase 10	-	chr3A	109672106	109672480	DOI: 10.1094/PHYTO.2001.91.2.204
TRITD3Av1G049310	probable serine threonine- kinase At1g54610 isoform X1	+	chr3A	110129398	110135361	DOI: 10.1094/MPMI-21-5-0507
TRITD3Av1G049340	Serine threonine- kinase HT1	-	chr3A	110342920	110350487	https://doi.org/10.1094/MPMI-21-5-0507
TRITD3Av1G050950	serine threonine- phosphatase 5	+	chr3A	115114153	115118769	https://doi.org/10.1094/MPMI-21-5-0507
TRITD3Av1G051140	Subtilisin-like protease	+	chr3A	115567886	115570573	DOI: 10.1111/mpp.12567
TRITD3Av1G051250	Subtilisin-like protease	+	chr3A	115802013	116032604	DOI: 10.1111/mpp.12567
TRITD3Av1G051270	Subtilisin-like protease	+	chr3A	116029615	116253310	DOI: 10.1111/mpp.12567
TRITD3Av1G051470	Subtilisin-like protease	+	chr3A	116476606	116478825	DOI: 10.1111/mpp.12567
TRITD3Av1G051480	Subtilisin-like protease	+	chr3A	116479947	116481197	DOI: 10.1111/mpp.12567
TRITD3Av1G051760	pentatricopeptide repeat-containing chloroplastic	-	chr3A	117216531	117219779	https://doi.org/10.3390/ijms222011274
TRITD3Av1G051900	peroxidase P7-like	+	chr3A	117726318	117727450	https://doi.org/10.1093/jxb/ern277
TRITD3Av1G052310	Peroxidase 2	-	chr3A	118695977	118697102	https://doi.org/10.1093/jxb/ern277
TRITD3Av1G054460	jacalin-related lectin 19-like	-	chr3A	123593614	123594270	DOI: 10.3390/ijms18071592
TRITD3Av1G055820	Peroxidase 1	-	chr3A	127070360	127071308	https://doi.org/10.1093/jxb/ern277
TRITD3Av1G056090	leucine-rich repeat receptor-like tyrosine- kinase PXC3	-	chr3A	127496901	127498946	DOI 10.1186/s12864-017-4155-y
TRITD3Av1G056600	TPR repeat-containing thioredoxin TTL1-like	+	chr3A	129176398	129180415	doi: 10.3390/ijms22020758
TRITD3Av1G057830	Endoglucanase 2	-	chr3A	132919155	132921616	https://doi.org/10.1094/MPMI-19-0181
TRITD3Av1G058220	serine threonine- kinase RIO1-like	-	chr3A	133884045	133888634	https://doi.org/10.1094/MPMI-21-5-0507
TRITD3Av1G059390	G-type lectin S-receptor-like serine threonine- kinase At2g19130	+	chr3A	137213608	137220564	https://doi.org/10.1016/j.jplph.2012.11.017
TRITD3Av1G059400	G-type lectin S-receptor-like serine threonine- kinase At2g19130	+	chr3A	137221841	137224534	https://doi.org/10.1016/j.jplph.2012.11.017
TRITD3Av1G059490	G-type lectin S-receptor-like serine threonine- kinase At2g19130	-	chr3A	137298252	137300687	https://doi.org/10.1016/j.jplph.2012.11.017
TRITD3Av1G063380	Proline-rich receptor kinase PERK1	+	chr3A	148580226	148584505	https://doi.org/10.3390/life12070941
TRITD3Av1G064030	pentatricopeptide repeat-containing At5g25630-like [Phoenix dactylifera]	+	chr3A	149915015	149917284	https://doi.org/10.3390/ijms222011274

## Sheet: 3A_QSr_CxS.3A.2
Gene ID	Description	Strand	Chromosome	Gene start (bp)	Gene end (bp)
TRITD3Av1G032840	Os01g0192600 [Oryza sativa Japonica Group] -- pollen-specific SF21-like -- pollen specific SF21 [Oryza sativa Japonica Group]	+	chr3A	66266845	66269346
TRITD3Av1G032850	ATP-dependent Clp protease ATP-binding subunit clpC	-	chr3A	66270800	66271366
TRITD3Av1G032880	transcription factor MYB1R1-like	+	chr3A	66343534	66344744
TRITD3Av1G032890	CBL-interacting kinase 13	+	chr3A	66357978	66359210
TRITD3Av1G032910	bidirectional sugar transporter SWEET4-like	-	chr3A	66368600	66369692
TRITD3Av1G032990	[Hordeum vulgare vulgare]	+	chr3A	66854874	66856028
TRITD3Av1G033000	GRF zinc finger family	-	chr3A	66862195	66862740
TRITD3Av1G033220	ATAF2 isoform X1 [Oryza brachyantha]	-	chr3A	67388084	67393031
TRITD3Av1G033250	mitochondrial-processing peptidase subunit alpha-like	+	chr3A	67523264	67527684
TRITD3Av1G033310	6-phosphofructokinase 2 [Zea mays]	+	chr3A	67598370	67601699
TRITD3Av1G033320	40S ribosomal S3-3 -- 40S ribosomal S3	+	chr3A	67788623	67790544
TRITD3Av1G033350	serine threonine- kinase Eg2-like [Zea mays]	-	chr3A	67814429	67817411
TRITD3Av1G033470	transcription factor RAX2-like	-	chr3A	67993168	67994173
TRITD3Av1G033580	IQ-DOMAIN 14 [Oryza sativa Japonica Group] -- IQ-DOMAIN 14-like [Zea mays]	+	chr3A	68613544	68615169
TRITD3Av1G033590	profilin-like [Setaria italica]	-	chr3A	68709582	68712165
TRITD3Av1G033610	Auxin-responsive IAA16	+	chr3A	69018032	69019246
TRITD3Av1G033620	Os09g0566400 [Oryza sativa Japonica Group]	+	chr3A	69295683	69297693
TRITD3Av1G033630	hexokinase-8-like [Brachypodium distachyon] -- hexokinase-2-like isoform X2	-	chr3A	69302875	69306186
TRITD3Av1G033640	F-box At1g10780-like -- F-box At1g10780-like [Brachypodium distachyon]	+	chr3A	69425129	69427285
TRITD3Av1G033650	clavaminate synthase At3g21360	-	chr3A	69430312	69432900
TRITD3Av1G033660	CRS2-associated factor mitochondrial	+	chr3A	69515141	69516384
TRITD3Av1G033670	CRS2-associated factor mitochondrial	+	chr3A	69518804	69519227
TRITD3Av1G033770	NADP-dependent malic enzyme	+	chr3A	69903861	69908794
TRITD3Av1G033820	disease resistance RPP13 1	-	chr3A	70163966	70165213
TRITD3Av1G033830	Sexual differentiation process isp7	-	chr3A	70175006	70178764
TRITD3Av1G033880	iron ion binding [Zea mays] -- Sexual differentiation process isp7	-	chr3A	70270567	70274777
TRITD3Av1G033970	transcription factor MYB1R1-like	+	chr3A	70489516	70492477
TRITD3Av1G033980	Os12g0127500 [Oryza sativa Japonica Group]	-	chr3A	70494535	70496987
TRITD3Av1G034040	zinc finger CCCH domain-containing 17-like	-	chr3A	70653121	70657069
TRITD3Av1G034050	pentatricopeptide repeat-containing At4g14820-like isoform X1 [Zea mays]	+	chr3A	70686462	70688934
TRITD3Av1G034060	Os01g0961600 [Oryza sativa Japonica Group]	+	chr3A	70722856	70732278
TRITD3Av1G034180	Os01g0187400 [Oryza sativa Japonica Group]	-	chr3A	71062836	71075528
TRITD3Av1G034510	citrate-binding -like [Setaria italica]	-	chr3A	72443008	72443754
TRITD3Av1G034540	citrate-binding -like [Setaria italica]	-	chr3A	72492654	72493407
TRITD3Av1G034550	Serine threonine- kinase CBK1	-	chr3A	72494914	72506387
TRITD3Av1G034570	Nudix hydrolase mitochondrial	-	chr3A	72564275	72569859
TRITD3Av1G034580	Os02g0230200 [Oryza sativa Japonica Group]	+	chr3A	72577179	72578213
TRITD3Av1G034590	protodermal factor 1-like	-	chr3A	72580945	72581964
TRITD3Av1G034600	nuclease HARBI1	+	chr3A	72642345	72643970
TRITD3Av1G034780	ATP-dependent RNA helicase chloroplastic isoform X2 [Oryza sativa Japonica Group]	-	chr3A	72971407	72973741
TRITD3Av1G034860	LOV domain-containing	+	chr3A	73201230	73205653
TRITD3Av1G034960	WRKY transcription factor 50	+	chr3A	73685279	73685956
TRITD3Av1G034980	guanine nucleotide-binding subunit beta isoform X1 [Brachypodium distachyon]	-	chr3A	73704195	73710813
TRITD3Av1G035030	3 -N-debenzoyl-2 -deoxytaxol N-benzoyltransferase	-	chr3A	73857559	73860665
TRITD3Av1G035040	3 -N-debenzoyl-2 -deoxytaxol N-benzoyltransferase	-	chr3A	73863846	73866910
TRITD3Av1G035120	glutamine--tRNA ligase-like	+	chr3A	74123848	74129434
TRITD3Av1G035170	inactive tetrahydrocannabinolic acid synthase-like	+	chr3A	74174937	74176532
TRITD3Av1G035210	Os05g0182700 [Oryza sativa Japonica Group]	-	chr3A	74272269	74276287
TRITD3Av1G035220	LRR receptor-like serine threonine- kinase	-	chr3A	74279455	74279787
TRITD3Av1G035240	FACT complex subunit SSRP1-A	-	chr3A	74324932	74331285
TRITD3Av1G035250	Phosducin 3	+	chr3A	74343804	74345981
TRITD3Av1G035260	transmembrane [Medicago truncatula]	-	chr3A	74346362	74347019
TRITD3Av1G035290	Os07g0619600 [Oryza sativa Japonica Group] -- homeobox-DDT domain RLT3 [Oryza brachyantha]	+	chr3A	74379409	74389729
TRITD3Av1G035380	Os01g0380200 [Oryza sativa Japonica Group]	-	chr3A	74787046	74787888
TRITD3Av1G035390	[Physcomitrella patens] -- Os01g0380200 [Oryza sativa Japonica Group]	-	chr3A	74816382	74816939
TRITD3Av1G035480	hypothetical protein TRIUR3_34071	-	chr3A	75022179	75022945
TRITD3Av1G035500	Ubiquitin-conjugating enzyme E2 2 -- Ubiquitin-conjugating enzyme E2 2 [Glycine soja]	+	chr3A	75038974	75043667
TRITD3Av1G035570	DEAD-box ATP-dependent RNA helicase 39	+	chr3A	75167854	75174493
TRITD3Av1G035580	kDa heat-shock	+	chr3A	75175269	75175607
TRITD3Av1G035590	kDa heat-shock	-	chr3A	75248726	75249214
TRITD3Av1G035610	polynucleotide 5 -hydroxyl-kinase NOL9-like	-	chr3A	75350374	75354932
TRITD3Av1G035650	Extracellular ribonuclease	+	chr3A	75434273	75436629
TRITD3Av1G035670	[Hordeum vulgare vulgare]	-	chr3A	75450678	75451220
TRITD3Av1G035680	[Hordeum vulgare vulgare]	-	chr3A	75452565	75453317
TRITD3Av1G035690	---NA---	+	chr3A	75479750	75480028
TRITD3Av1G035800	[Hordeum vulgare vulgare]	-	chr3A	75613435	75614768
TRITD3Av1G035810	F-box At4g17565 isoform X2 [Brachypodium distachyon]	-	chr3A	75615389	75617522
TRITD3Av1G035960	60S ribosomal L18a [Oryza brachyantha]	+	chr3A	76057401	76058733
TRITD3Av1G036100	seed imbibition -- probable galactinol--sucrose galactosyltransferase 2	+	chr3A	76400069	76403196
TRITD3Av1G036120	Alkane hydroxylase MAH1 -- cytochrome P450 86B1-like	-	chr3A	76405760	76407319
TRITD3Av1G036150	cytochrome P450 86B1-like -- Os01g0183600 [Oryza sativa Japonica Group] -- Alkane hydroxylase MAH1	+	chr3A	76579577	76581133
TRITD3Av1G036160	metacaspase-1-like [Setaria italica]	-	chr3A	76611962	76613233
TRITD3Av1G036180	Os01g0321800 [Oryza sativa Japonica Group] -- FAM192A isoform X1 [Nicotiana tomentosiformis]	-	chr3A	76623374	76629352
TRITD3Av1G036330	Os08g0134900 [Oryza sativa Japonica Group]	-	chr3A	77036334	77037684
TRITD3Av1G036370	Os08g0134900 [Oryza sativa Japonica Group]	-	chr3A	77270933	77272811
TRITD3Av1G036410	Cytochrome P450 86A2 -- Cytochrome P450 86B1	-	chr3A	77316768	77318435
TRITD3Av1G036420	chromatin accessibility complex 1	-	chr3A	77319681	77320382
TRITD3Av1G036440	type IV inositol polyphosphate 5-phosphatase 3 [Oryza sativa Japonica Group] -- Os01g0183300 [Oryza sativa Japonica Group]	+	chr3A	77364272	77366888
TRITD3Av1G036510	Os01g0380200 [Oryza sativa Japonica Group]	-	chr3A	77666085	77666999
TRITD3Av1G036600	Os07g0517700 [Oryza sativa Japonica Group]	-	chr3A	77944836	77946095
TRITD3Av1G036610	Hippocampus abundant transcript 1 -- unnamed protein product	+	chr3A	77948021	77954794
TRITD3Av1G036620	FAR1-RELATED SEQUENCE 5	-	chr3A	77955141	77955803
TRITD3Av1G036700	Os02g0493300 [Oryza sativa Japonica Group]	-	chr3A	78154677	78176142
TRITD3Av1G036730	retrotransposon LINE subclass	-	chr3A	78168778	78169311
TRITD3Av1G036790	eukaryotic translation initiation factor 5B-like	+	chr3A	78318247	78319694
TRITD3Av1G036830	Os09g0566400 [Oryza sativa Japonica Group] -- hypothetical protein TRIUR3_34804	+	chr3A	78440161	78442078
TRITD3Av1G036880	glutamate carboxypeptidase 2 [Zea mays]	+	chr3A	78611972	78614952
TRITD3Av1G036910	hypothetical protein TRIUR3_08819	+	chr3A	78641544	78643604
TRITD3Av1G036930	Choline ethanolamine kinase	-	chr3A	78647347	78648926
TRITD3Av1G036940	---NA---	-	chr3A	78651800	78652006
TRITD3Av1G036950	Os01g0182900 [Oryza sativa Japonica Group] -- hypothetical protein F775_01380 -- unnamed protein product -- PREDICTED: uncharacterized protein LOC100829381 isoform X1 [Brachypodium distachyon]	-	chr3A	78653041	78674462
TRITD3Av1G037000	Werner Syndrome-like exonuclease	+	chr3A	78696007	78696612
TRITD3Av1G037040	probable WRKY transcription factor 13	+	chr3A	78870573	78876180
TRITD3Av1G037220	GIGANTEA [Oryza sativa Japonica Group]	+	chr3A	79085429	79092130
TRITD3Av1G037410	partial [Oryza sativa Japonica Group] -- myb V [Gossypium hirsutum]	+	chr3A	79545936	79547543
TRITD3Av1G037510	sister chromatid cohesion PDS5 homolog A isoform X2	-	chr3A	79829223	79830000
TRITD3Av1G037720	Os01g0182500 [Oryza sativa Japonica Group]	-	chr3A	80943111	80944937
TRITD3Av1G037800	argonaute 18-like	+	chr3A	81188930	81194865
TRITD3Av1G037830	TSL-kinase interacting 1 isoform X1 [Brachypodium distachyon]	+	chr3A	81233954	81236974
TRITD3Av1G037850	Os01g0182300 [Oryza sativa Japonica Group]	+	chr3A	81240475	81240912
TRITD3Av1G037870	disease resistance RPP13 3 [Oryza sativa Japonica Group]	-	chr3A	81330960	81336631
TRITD3Av1G037880	PREDICTED: uncharacterized protein LOC103628434	-	chr3A	81332564	81333369
TRITD3Av1G037940	(S)-beta-macrocarpene synthase [Zea mays]	+	chr3A	81489511	81493843
TRITD3Av1G038000	FRIGIDA 4b [Brachypodium distachyon] -- FRIGIDA 4a	+	chr3A	81894845	81899640
TRITD3Av1G038060	DDT domain-containing DDR4 [Oryza sativa Japonica Group]	+	chr3A	82154808	82160712
TRITD3Av1G038070	DNA mismatch repair MSH7	+	chr3A	82167842	82177191
TRITD3Av1G038210	ABC transporter B family member 11-like	+	chr3A	82551820	82559435
TRITD3Av1G038240	retrotransposon unclassified [Oryza sativa Japonica Group]	+	chr3A	82573119	82573844
TRITD3Av1G038390	unnamed protein product -- Os05g0180500 [Oryza sativa Japonica Group]	+	chr3A	82976690	82978029
TRITD3Av1G038460	Os01g0180300 [Oryza sativa Japonica Group] -- MAR-binding filament 1	+	chr3A	83410978	83415496
TRITD3Av1G038470	FBD-associated F-box At1g61330	-	chr3A	83416679	83419568
TRITD3Av1G038540	Leucine-rich repeat extensin 4 -- leucine-rich repeat extensin 3	+	chr3A	83739233	83740974
TRITD3Av1G038650	dedicator of cytokinesis 6	+	chr3A	84166432	84166738
TRITD3Av1G038700	BTB POZ domain-containing POB1-like isoform X1 [Brachypodium distachyon]	+	chr3A	84348763	84452599
TRITD3Av1G038710	BTB POZ domain-containing POB1-like isoform X1 [Brachypodium distachyon]	+	chr3A	84349753	84350774
TRITD3Av1G038850	probable serine incorporator [Setaria italica]	+	chr3A	85063863	85068534
TRITD3Av1G038860	crocetin chloroplastic-like	+	chr3A	85082862	85137673
TRITD3Av1G038870	DNA polymerase epsilon subunit 2 isoform X2	-	chr3A	85089018	85094099
TRITD3Av1G039020	LOW PSII ACCUMULATION chloroplastic	+	chr3A	85632743	85638162
TRITD3Av1G039030	Os01g0179500 [Oryza sativa Japonica Group]	-	chr3A	85702923	85711069
TRITD3Av1G039050	Os10g0487600 [Oryza sativa Japonica Group]	+	chr3A	85720134	85722978
TRITD3Av1G039110	Os01g0179400 [Oryza sativa Japonica Group]	-	chr3A	85829707	85844240
TRITD3Av1G039120	BRI1-KD interacting 128 [Oryza sativa Japonica Group]	-	chr3A	85844939	85847605
TRITD3Av1G039130	Syntaxin 32 [Zea mays]	-	chr3A	85848740	85852684
TRITD3Av1G039150	Homeobox-leucine zipper ROC4	-	chr3A	86119831	86120772
TRITD3Av1G039200	1-aminocyclopropane-1-carboxylate deaminase	+	chr3A	86379558	86383182
TRITD3Av1G039380	hypothetical protein TRIUR3_26660	+	chr3A	86743784	86745316
TRITD3Av1G039680	Homeobox-leucine zipper ROC4	-	chr3A	87472360	87473334
TRITD3Av1G039870	[Hordeum vulgare vulgare] -- 3 -N-debenzoyl-2 -deoxytaxol N-benzoyltransferase	-	chr3A	87944024	87945399
TRITD3Av1G039950	[Hordeum vulgare vulgare]	+	chr3A	88165425	88240137
TRITD3Av1G040120	Os07g0118900 [Oryza sativa Japonica Group]	+	chr3A	88588629	88589660
TRITD3Av1G040140	hypothetical protein TRIUR3_22150	-	chr3A	88604190	88605456
TRITD3Av1G040260	E3 ubiquitin- ligase At1g63170 [Oryza sativa Japonica Group] -- Valyl-tRNA synthetase -- valyl tRNA synthetase [Oryza sativa Japonica Group] -- valine--tRNA mitochondrial 1-like	-	chr3A	88795004	88807732
TRITD3Av1G040350	hypothetical protein TRIUR3_32768	+	chr3A	89004487	89004894
TRITD3Av1G040370	Aspartic ase nepenthesin-2	-	chr3A	89070789	89072159
TRITD3Av1G040380	Aspartic ase nepenthesin-2	-	chr3A	89074399	89075778
TRITD3Av1G040430	Aspartic ase nepenthesin-2	-	chr3A	89142548	89143996
TRITD3Av1G040720	Aspartic ase nepenthesin-2	-	chr3A	89738030	89738740
TRITD3Av1G040770	Os02g0582800 [Oryza sativa Japonica Group]	+	chr3A	89897243	89897944
TRITD3Av1G040790	IAA-alanine resistance 1 -- IAA-alanine resistance 1 isoform X1 [Oryza brachyantha]	-	chr3A	89899303	89911192
TRITD3Av1G040900	Aspartic ase nepenthesin-2	-	chr3A	90007130	90008545
TRITD3Av1G041020	Aspartic ase nepenthesin-2	-	chr3A	90238795	90240207
TRITD3Av1G041030	Aspartic ase nepenthesin-1	-	chr3A	90240802	90241161
TRITD3Av1G041110	auxin-responsive IAA1	+	chr3A	90356851	90359044
TRITD3Av1G041140	Serine threonine phosphatase 2A 57 kDa regulatory subunit B iota isoform	+	chr3A	90407261	90409993
TRITD3Av1G041150	Transmembrane 19 -- transmembrane 19	-	chr3A	90410949	90414319
TRITD3Av1G041160	tudor domain-containing 3 isoform X2 -- DUF1767 domain containing [Zea mays] -- tudor domain-containing 3 isoform X3	-	chr3A	90415093	90417613
TRITD3Av1G041170	ubiquitin- ligase zinc ion binding [Zea mays] -- cell division cycle-associated 7	-	chr3A	90419383	90422405
TRITD3Av1G041290	hypothetical protein TRIUR3_31074	+	chr3A	90773568	90773955
TRITD3Av1G041300	gibberellin receptor GID1L2 [Zea mays]	+	chr3A	90820006	90822112
TRITD3Av1G041320	DEAD-box ATP-dependent RNA helicase 35A -- DEAD-box ATP-dependent RNA helicase 35	-	chr3A	90823886	90827932
TRITD3Av1G041390	Transcription factor GTE9 -- global transcription factor group E [Oryza sativa Japonica Group]	-	chr3A	91124137	91132888
TRITD3Av1G041530	Wall-associated receptor kinase-like 20	-	chr3A	91567145	91567999
TRITD3Av1G041630	Aspartate aminotransferase -- aspartate aminotransferase isoform X1 [Phoenix dactylifera]	+	chr3A	91929629	91934953
TRITD3Av1G041800	ABC transporter G family member 31 -- partial [Oryza sativa Japonica Group]	+	chr3A	92359462	92368959
TRITD3Av1G041920	GA 3-oxidase 1 [Zea mays]	+	chr3A	92854336	92855849
TRITD3Av1G042100	Delta-1-pyrroline-5-carboxylate synthetase	-	chr3A	93373673	93376264
TRITD3Av1G042120	hypothetical protein TRIUR3_21278	-	chr3A	93388978	93389502
TRITD3Av1G042130	hypothetical protein TRIUR3_27713	-	chr3A	93395676	93396428
TRITD3Av1G042300	Ubiquitin carboxyl-terminal hydrolase 14	-	chr3A	93698917	93707898
TRITD3Av1G042320	ABC transporter C family member 8-like -- ABC transporter C family member 8	-	chr3A	93712249	93717625
TRITD3Av1G042370	transcriptional corepressor LEUNIG [Oryza sativa Japonica Group] -- transcriptional corepressor LEUNIG-like isoform X1 -- transcriptional corepressor LEUNIG-like isoform X3	-	chr3A	93827609	93838094
TRITD3Av1G042480	probable 2-oxoglutarate-dependent dioxygenase AOP1	-	chr3A	94133966	94135133
TRITD3Av1G042510	Os04g0197100 [Oryza sativa Japonica Group]	-	chr3A	94162288	94163228
TRITD3Av1G042670	BRASSINAZOLE-RESISTANT 2-like	+	chr3A	94452571	94453225
TRITD3Av1G042760	Os01g0176800 [Oryza sativa Japonica Group]	-	chr3A	94486839	94490105
TRITD3Av1G042870	Myb family transcription factor EFM -- Two-component response regulator ARR18	-	chr3A	94858440	94863354
TRITD3Av1G042880	Os01g0176500 [Oryza sativa Japonica Group]	+	chr3A	94875515	94878494
TRITD3Av1G042900	coleoptile phototropism 1-like	-	chr3A	94879000	94883068
TRITD3Av1G042990	gamma response 1 isoform X1 [Brachypodium distachyon] -- gamma response 1	+	chr3A	95050757	95053111
TRITD3Av1G043100	pentatricopeptide repeat-containing At3g62890 [Oryza sativa Japonica Group]	+	chr3A	95270872	95292935
TRITD3Av1G043110	Cytokinin-O-glucosyltransferase 1	-	chr3A	95279536	95296030
TRITD3Av1G043210	tRNA (guanine(10)-N2)-methyltransferase homolog	+	chr3A	95689858	95692343
TRITD3Av1G043240	Prefoldin subunit 6 -- prefoldin subunit 6-like	-	chr3A	95695550	95696388
TRITD3Av1G043260	Cytokinin-O-glucosyltransferase 1	-	chr3A	95702768	95743802
TRITD3Av1G043320	Cytokinin-O-glucosyltransferase 1	-	chr3A	95737592	95740797
TRITD3Av1G043340	chloride channel CLC-c [Oryza sativa Japonica Group]	-	chr3A	95746884	95752838
TRITD3Av1G043390	Cytokinin-O-glucosyltransferase 1	-	chr3A	95807486	95817824
TRITD3Av1G043400	[Hordeum vulgare vulgare]	-	chr3A	95819164	95820819
TRITD3Av1G043430	Cytokinin-O-glucosyltransferase 1	-	chr3A	95836447	95837525
TRITD3Av1G043450	[Hordeum vulgare vulgare]	-	chr3A	95961081	95963592
TRITD3Av1G043570	FAR1-RELATED SEQUENCE 10 [Brachypodium distachyon]	-	chr3A	96276094	96387562
TRITD3Av1G043670	[Hordeum vulgare vulgare]	-	chr3A	96428263	96429846
TRITD3Av1G043690	[Hordeum vulgare vulgare]	+	chr3A	96468461	96469276
TRITD3Av1G043820	Fibronectin type 3 and ankyrin repeat domains 1 -- boron transporter 4-like	-	chr3A	96724339	96729077
TRITD3Av1G043830	Fibronectin type 3 and ankyrin repeat domains 1 -- Boron transporter 2	-	chr3A	96739160	96749973
TRITD3Av1G043840	boron transporter	-	chr3A	96752282	96759028
TRITD3Av1G043960	FAR1-RELATED SEQUENCE 3-like	-	chr3A	96954972	96956877
TRITD3Av1G044000	hypothetical protein TRIUR3_23064	+	chr3A	96977757	96979637
TRITD3Av1G044070	Kinase D-interacting substrate of 220 kDa -- Boron transporter 2	+	chr3A	97119915	97124439
TRITD3Av1G044080	boron transporter 4-like	+	chr3A	97124473	97125797
TRITD3Av1G044110	Os01g0175400 [Oryza sativa Japonica Group]	+	chr3A	97164158	97319237
TRITD3Av1G044130	Fibronectin type 3 and ankyrin repeat domains 1	+	chr3A	97205340	97227442
TRITD3Av1G044140	[Oryza sativa Japonica Group]	+	chr3A	97280893	97281726
TRITD3Av1G044150	[Oryza sativa Japonica Group]	+	chr3A	97335477	97336316
TRITD3Av1G044160	Kinase D-interacting substrate of 220 kDa	+	chr3A	97372457	97373916
TRITD3Av1G044190	growth regulator like [Zea mays] -- Plant family expressed [Oryza sativa Japonica Group]	+	chr3A	97464098	97469446
TRITD3Av1G044200	[Hordeum vulgare vulgare]	-	chr3A	97470997	97472406
TRITD3Av1G044230	---NA---	+	chr3A	97520958	97521759
TRITD3Av1G044240	IWS1 homolog isoform X1 [Brachypodium distachyon] -- Os07g0477500 [Oryza sativa Japonica Group]	+	chr3A	97528233	97532511
TRITD3Av1G044300	hypothetical protein TRIUR3_18725 -- hypothetical protein TRIUR3_20032	+	chr3A	97639718	97640290
TRITD3Av1G044460	Os05g0125600 [Oryza sativa Japonica Group]	+	chr3A	97868456	97869760
TRITD3Av1G044670	cytochrome P450 734A6	-	chr3A	98467422	98470755
TRITD3Av1G044930	acyl- thioesterase 2 [Zea mays]	+	chr3A	99250766	99254270
TRITD3Av1G044940	Monothiol glutaredoxin- mitochondrial -- monothiol glutaredoxin- mitochondrial [Oryza sativa Japonica Group]	-	chr3A	99256518	99259641
TRITD3Av1G045030	[Hordeum vulgare vulgare]	-	chr3A	99400132	99401416
TRITD3Av1G045110	zinc finger CCCH domain-containing 1-like	-	chr3A	99868141	99868470
TRITD3Av1G045160	kinase PINOID 2-like	-	chr3A	99952606	99954488
TRITD3Av1G045230	photosystem I P700 chlorophyll a apo A2 (chloroplast) [Aegilops tauschii]	+	chr3A	100384451	100386655
TRITD3Av1G045260	ATP synthase CF0 B subunit (chloroplast) [Aegilops tauschii] -- ATP synthase CF0 subunit I (chloroplast) [Hordeum vulgare vulgare]	-	chr3A	100389312	100390675
TRITD3Av1G045270	ATP synthase CF0 subunit III (chloroplast) [Lagenaria siceraria]	-	chr3A	100391128	100391373
TRITD3Av1G045280	ATP synthase CF0 A subunit (chloroplast) [Aegilops tauschii]	-	chr3A	100391940	100392800
TRITD3Av1G045290	ribosomal S2 (chloroplast) [Aegilops tauschii] -- ribosomal S2 (chloroplast) [Phragmites australis]	-	chr3A	100392956	100393666
TRITD3Av1G045300	Os01g0174600 [Oryza sativa Japonica Group]	+	chr3A	100547343	100548119
TRITD3Av1G045320	Os01g0174500 [Oryza sativa Japonica Group]	+	chr3A	100556050	100561750
TRITD3Av1G045370	zinc finger CCCH domain-containing 1-like	+	chr3A	100781980	100782760
TRITD3Av1G045380	probable prolyl 4-hydroxylase 6 -- probable prolyl 4-hydroxylase 6 isoform X1	+	chr3A	100784093	100787183
TRITD3Av1G045550	NADH-cytochrome b5 reductase	+	chr3A	101139128	101143136
TRITD3Av1G045590	BTB POZ domain containing expressed [Oryza sativa Japonica Group]	-	chr3A	101232693	101233787
TRITD3Av1G045600	ribosomal RNA apurinic site specific lyase-like [Oryza sativa Japonica Group]	+	chr3A	101236834	101238731
TRITD3Av1G045640	Transcription factor HY5	+	chr3A	101268693	101269244
TRITD3Av1G045660	ABC transporter C family member 3	-	chr3A	101270109	101276002
TRITD3Av1G045760	lactoylglutathione lyase [Zea mays]	-	chr3A	101391289	101393613
TRITD3Av1G045810	[Hordeum vulgare vulgare]	+	chr3A	101491257	101493161
TRITD3Av1G045830	DCC family chloroplastic [Brachypodium distachyon]	+	chr3A	101493660	101494409
TRITD3Av1G045840	Polygalacturonase ADPG1	-	chr3A	101494773	101498105
TRITD3Av1G045860	Polygalacturonase ADPG1	-	chr3A	101508228	101512363
TRITD3Av1G045960	Os02g0229800 [Oryza sativa Japonica Group]	-	chr3A	101870206	101870943
TRITD3Av1G045970	[Hordeum vulgare vulgare]	+	chr3A	101873723	101874580
TRITD3Av1G045980	Peroxidase 25	-	chr3A	101878779	101880111
TRITD3Av1G045990	Phospholipase D alpha 1 -- phospholipase D family [Zea mays]	+	chr3A	101900983	101905857
TRITD3Av1G046060	Os01g0172300 [Oryza sativa Japonica Group]	+	chr3A	102142644	102145112
TRITD3Av1G046110	DEAD-box ATP-dependent RNA helicase 14	+	chr3A	102223460	102227885
TRITD3Av1G046130	phosphoenolpyruvate phosphate translocator chloroplastic-like [Zea mays] -- phosphoenolpyruvate phosphate translocator chloroplastic-like	-	chr3A	102228902	102232069
TRITD3Av1G046170	NADPH:adrenodoxin mitochondrial -- [Hordeum vulgare vulgare]	-	chr3A	102244156	102251564
TRITD3Av1G046200	hypothetical protein TRIUR3_22242	-	chr3A	102348969	102349283
TRITD3Av1G046210	unnamed protein product -- DNA polymerase zeta catalytic	-	chr3A	102386049	102386912
TRITD3Av1G046230	hypothetical protein F775_00563 -- hypothetical protein TRIUR3_12906	-	chr3A	102440090	102440819
TRITD3Av1G046320	pentatricopeptide repeat-containing chloroplastic [Oryza sativa Japonica Group]	+	chr3A	102548453	102554883
TRITD3Av1G046330	Os01g0154500 [Oryza sativa Japonica Group]	+	chr3A	102560386	102572141
TRITD3Av1G046340	[Hordeum vulgare vulgare] -- carboxylesterase 15	-	chr3A	102573000	102574019
TRITD3Av1G046360	carboxylesterase 15	+	chr3A	102604452	102605436
TRITD3Av1G046370	carboxylesterase 15	+	chr3A	102628420	102629424
TRITD3Av1G046380	[Hordeum vulgare vulgare]	+	chr3A	102678302	102679285
TRITD3Av1G046390	Os01g0327900 [Oryza sativa Japonica Group]	-	chr3A	102704589	102714027
TRITD3Av1G046490	Signal recognition particle 14 kDa	-	chr3A	103024572	103024969
TRITD3Av1G046540	LRR receptor-like serine threonine- kinase	+	chr3A	103234834	103236645
TRITD3Av1G046550	kinase Xa21 [Oryza sativa Japonica Group] -- LRR receptor-like serine threonine- kinase	+	chr3A	103236771	103238267
TRITD3Av1G046560	Os01g0327900 [Oryza sativa Japonica Group]	-	chr3A	103239624	103240711
TRITD3Av1G046610	myb [Oryza sativa Japonica Group]	-	chr3A	103313889	103317129
TRITD3Av1G046700	F-box domain containing expressed [Oryza sativa Japonica Group]	-	chr3A	103766275	103767168
TRITD3Av1G046930	Importin subunit alpha-2	-	chr3A	104205612	104210488
TRITD3Av1G046940	cell number regulator 8	-	chr3A	104212904	104215606
TRITD3Av1G047020	mitochondrial import inner membrane translocase subunit TIM14-1	+	chr3A	104659536	104664603
TRITD3Av1G047030	probable glucuronosyltransferase Os01g0157700	-	chr3A	104664919	104666570
TRITD3Av1G047090	Os07g0631200 [Oryza sativa Japonica Group]	-	chr3A	104727766	104728137
TRITD3Av1G047110	E3 ubiquitin- ligase RING1-like	-	chr3A	104736385	104736852
TRITD3Av1G047210	[Hordeum vulgare vulgare] -- glutathione transferase [Triticum aestivum]	-	chr3A	104886711	104887600
TRITD3Av1G047220	glutathione transferase [Triticum aestivum] -- [Hordeum vulgare vulgare]	+	chr3A	104907076	104907965
TRITD3Av1G047300	xyloglucan endotransglucosylase hydrolase 1	-	chr3A	104995139	104996290
TRITD3Av1G047490	[Hordeum vulgare vulgare]	-	chr3A	105474359	105478023
TRITD3Av1G047500	REVEILLE 8 [Oryza sativa Japonica Group] -- Os01g0156000 [Oryza sativa Japonica Group]	+	chr3A	105493278	105495697
TRITD3Av1G047530	Hook homolog 3-like isoform X1 [Brachypodium distachyon] -- Os05g0162200 [Oryza sativa Japonica Group]	-	chr3A	105559689	105566973
TRITD3Av1G047540	Os11g0521000 [Oryza sativa Japonica Group] -- acetylajmalan esterase-like	-	chr3A	105575201	105578347
TRITD3Av1G047570	Receptor kinase HERK 1	+	chr3A	105602059	105604785
TRITD3Av1G047590	serine arginine-rich splicing factor RS2Z32 isoform X1 [Musa acuminata malaccensis]	-	chr3A	105605179	105607914
TRITD3Av1G047670	holotricin-3-like [Brachypodium distachyon]	+	chr3A	105757608	105759450
TRITD3Av1G047940	serine carboxypeptidase precursor [Zea mays] -- Serine carboxypeptidase II-1 -- serine carboxypeptidase-like 27	+	chr3A	106640848	106643484
TRITD3Av1G047960	PHLOEM PROTEIN 2-LIKE A1-like [Phoenix dactylifera]	-	chr3A	106644088	106645032
TRITD3Av1G047990	aminotransferase ALD1 homolog	+	chr3A	106708025	106709376
TRITD3Av1G048060	arginyl-tRNA synthetase [Zea mays]	+	chr3A	106788789	106796491
TRITD3Av1G048070	B3 domain-containing Os03g0619600-like [Setaria italica]	+	chr3A	106797076	106805332
TRITD3Av1G048090	NF-X1-type zinc finger NFXL2	-	chr3A	106805919	106810873
TRITD3Av1G048130	Os01g0197400 [Oryza sativa Japonica Group]	+	chr3A	106994376	106994707
TRITD3Av1G048140	phosphopantothenoylcysteine decarboxylase [Brachypodium distachyon]	+	chr3A	106995438	106996153
TRITD3Av1G048150	pentatricopeptide repeat-containing At1g17630	-	chr3A	106996219	106998231
TRITD3Av1G048160	pentatricopeptide repeat-containing -- PREDICTED: uncharacterized protein LOC100837666 isoform X2 [Brachypodium distachyon] -- hypothetical protein F775_07873 -- unnamed protein product	-	chr3A	106999573	107002151
TRITD3Av1G048300	cytokinin oxidase dehydrogenase	-	chr3A	107276639	107281692
TRITD3Av1G048340	cytokinin oxidase dehydrogenase	-	chr3A	107422659	107426077
TRITD3Av1G048480	probable RNA-dependent RNA polymerase 3	-	chr3A	107788264	107816706
TRITD3Av1G048540	probable RNA-dependent RNA polymerase 3	-	chr3A	108003403	108006587
TRITD3Av1G048550	probable RNA-dependent RNA polymerase 5 isoform X1 -- probable RNA-dependent RNA polymerase 3	-	chr3A	108008631	108011945
TRITD3Av1G048620	casein kinase [Oryza sativa Japonica Group] -- Casein kinase I 2 -- serine threonine kinase [Oryza sativa Japonica Group]	-	chr3A	108089461	108096859
TRITD3Av1G048690	partial [Oryza sativa Japonica Group]	+	chr3A	108350473	108351478
TRITD3Av1G048820	Os01g0198500 [Oryza sativa Japonica Group]	-	chr3A	109058724	109059443
TRITD3Av1G048840	lachrymatory-factor synthase-like	+	chr3A	109094560	109095183
TRITD3Av1G048850	lachrymatory-factor synthase-like	+	chr3A	109120363	109120911
TRITD3Av1G048900	Monoglyceride lipase	-	chr3A	109370048	109370879
TRITD3Av1G048980	Os01g0199700 [Oryza sativa Japonica Group]	-	chr3A	109576306	109576869
TRITD3Av1G049000	Phosphoribosylaminoimidazole chloroplastic	+	chr3A	109612254	109618162
TRITD3Av1G049010	Os01g0200200 [Oryza sativa Japonica Group]	+	chr3A	109644024	109644727
TRITD3Av1G049020	Chitinase 10	-	chr3A	109672106	109672480
TRITD3Av1G049060	Agamous-like MADS-box AGL80	+	chr3A	109782172	109782927
TRITD3Av1G049170	citrate-binding -like [Setaria italica]	+	chr3A	109897681	109898495
TRITD3Av1G049190	homeobox-leucine zipper HOX29-like [Brachypodium distachyon] -- Homeobox-leucine zipper HOX29	-	chr3A	109960386	109964472
TRITD3Av1G049200	Os01g0200400 [Oryza sativa Japonica Group]	-	chr3A	109968309	109973666
TRITD3Av1G049210	Os01g0200500 [Oryza sativa Japonica Group]	+	chr3A	109974125	109976126
TRITD3Av1G049310	probable serine threonine- kinase At1g54610 isoform X1 -- serine threonine- kinase	+	chr3A	110129398	110135361
TRITD3Av1G049320	xylosyltransferase oxt	+	chr3A	110150512	110152207
TRITD3Av1G049330	60S ribosomal L26-1 [Zea mays]	+	chr3A	110336058	110336531
TRITD3Av1G049340	Serine threonine- kinase HT1	-	chr3A	110342920	110350487
TRITD3Av1G049490	DNA-binding WRKY [Zea mays]	+	chr3A	110915832	110916464
TRITD3Av1G049620	RALF precursor [Zea mays]	+	chr3A	111372601	111372984
TRITD3Av1G049630	ethylene-responsive transcription factor ERF017-like	+	chr3A	111375776	111376399
TRITD3Av1G049660	early nodulin 2	-	chr3A	111431570	111432383
TRITD3Av1G049770	meiosis 5 -- protodermal factor 1-like -- protodermal factor 1	+	chr3A	111569014	111570190
TRITD3Av1G049960	hypothetical protein TAANSRALLhA_1539N9.g00003	+	chr3A	112179498	112179848
TRITD3Av1G049970	unnamed protein product	+	chr3A	112183209	112184707
TRITD3Av1G050120	MADS-box transcription factor 3 -- MADS-box transcription factor 3 isoform X1 [Brachypodium distachyon] -- WAG-2k MADS box transcription factor	-	chr3A	112385187	112392362
TRITD3Av1G050240	flocculation FLO11-like	-	chr3A	112670368	112869663
TRITD3Av1G050280	flocculation FLO11-like	-	chr3A	112988469	113029347
TRITD3Av1G050530	flocculation FLO11-like	-	chr3A	113836064	113844515
TRITD3Av1G050560	flocculation FLO11-like	-	chr3A	113865109	113866908
TRITD3Av1G050570	hypothetical protein TRIUR3_16711	+	chr3A	113882894	113883583
TRITD3Av1G050760	B-box zinc finger 22	+	chr3A	114427367	114431529
TRITD3Av1G050950	serine threonine- phosphatase 5 -- Serine threonine- phosphatase 5	+	chr3A	115114153	115118769
TRITD3Av1G050960	aquaporin NIP1-1-like -- Aquaporin NIP1-2	-	chr3A	115119740	115121003
TRITD3Av1G050970	BZR1 homolog 3-like -- partial [Oryza sativa Japonica Group]	-	chr3A	115125601	115126578
TRITD3Av1G051060	Os01g0203300 [Oryza sativa Japonica Group]	-	chr3A	115360436	115362390
TRITD3Av1G051120	Os11g0487100 [Oryza sativa Japonica Group]	-	chr3A	115542615	115544954
TRITD3Av1G051140	Subtilisin-like protease	+	chr3A	115567886	115570573
TRITD3Av1G051240	serine carboxypeptidase-like 40	+	chr3A	115795958	115797599
TRITD3Av1G051250	Subtilisin-like protease	+	chr3A	115802013	116032604
TRITD3Av1G051270	Subtilisin-like protease	+	chr3A	116029615	116253310
TRITD3Av1G051470	Subtilisin-like protease	+	chr3A	116476606	116478825
TRITD3Av1G051480	Subtilisin-like protease	+	chr3A	116479947	116481197
TRITD3Av1G051610	DNA polymerase delta subunit 3	+	chr3A	116843934	116849709
TRITD3Av1G051620	Os01g0203800 [Oryza sativa Japonica Group]	+	chr3A	116870045	116872976
TRITD3Av1G051640	5-pentadecatrienyl resorcinol O-methyltransferase-like [Brachypodium distachyon]	+	chr3A	116929090	116930278
TRITD3Av1G051650	nuclease HARBI1 isoform X1	-	chr3A	116933143	116935021
TRITD3Av1G051690	UMP-CMP kinase 1 isoform X1 [Oryza sativa Japonica Group]	+	chr3A	117073369	117075731
TRITD3Av1G051700	Agamous-like MADS-box AGL80	-	chr3A	117076093	117076692
TRITD3Av1G051710	Os01g0204600 [Oryza sativa Japonica Group]	+	chr3A	117103338	117103739
TRITD3Av1G051730	Os02g0257200 [Oryza sativa Japonica Group]	+	chr3A	117197235	117198545
TRITD3Av1G051740	partial [Oryza sativa Japonica Group]	-	chr3A	117207682	117209380
TRITD3Av1G051750	WD repeat-containing 53 isoform X1	+	chr3A	117212397	117216000
TRITD3Av1G051760	pentatricopeptide repeat-containing chloroplastic	-	chr3A	117216531	117219779
TRITD3Av1G051780	rho termination N-terminal domain containing [Zea mays]	+	chr3A	117220144	117220999
TRITD3Av1G051820	60S ribosomal L11 -- 60S ribosomal L11-1 [Zea mays]	+	chr3A	117405457	117409767
TRITD3Av1G051830	Carnitine isoform 1 [Theobroma cacao]	+	chr3A	117410669	117411460
TRITD3Av1G051850	autophagy domain family [Zea mays]	-	chr3A	117481010	117481561
TRITD3Av1G051860	Carnitine isoform 1 [Theobroma cacao]	+	chr3A	117601579	117602289
TRITD3Av1G051880	SHAGGY-like kinase [Triticum aestivum]	-	chr3A	117604993	117607991
TRITD3Av1G051900	peroxidase P7-like	+	chr3A	117726318	117727450
TRITD3Av1G051960	adenylate isopentenyltransferase chloroplastic-like	-	chr3A	117777808	117778848
TRITD3Av1G052010	Trans-cinnamate 4-monooxygenase -- cytochrome P450 superfamily [Zea mays]	-	chr3A	117934045	117938417
TRITD3Av1G052020	hypothetical protein TRIUR3_14227	-	chr3A	117938995	117939216
TRITD3Av1G052110	mitochondrial dicarboxylate tricarboxylate transporter DTC-like	+	chr3A	118288370	118292051
TRITD3Av1G052120	CBL-interacting kinase 13	+	chr3A	118304766	118306334
TRITD3Av1G052240	Os01g0206600 [Oryza sativa Japonica Group]	+	chr3A	118679373	118679681
TRITD3Av1G052250	CBL-interacting kinase 5	-	chr3A	118682412	118683812
TRITD3Av1G052280	probable LRR receptor-like serine threonine- kinase MRH1 isoform X1 -- probable LRR receptor-like serine threonine- kinase MRH1 isoform X2	-	chr3A	118686014	118689810
TRITD3Av1G052300	multi -bridging factor 1a [Brassica napus]	-	chr3A	118691352	118693971
TRITD3Av1G052310	Peroxidase 2	-	chr3A	118695977	118697102
TRITD3Av1G052320	peptide-N4-(N-acetyl-beta-glucosaminyl)asparagine amidase A-like	-	chr3A	118702815	118704587
TRITD3Av1G052330	IQ-DOMAIN 32	-	chr3A	118704744	118715458
TRITD3Av1G052360	peptide-N4-(N-acetyl-beta-glucosaminyl)asparagine amidase A-like	-	chr3A	118721671	118724855
TRITD3Av1G052740	peptide-N4-asparagine amidase A [Zea mays]	-	chr3A	119680566	119682362
TRITD3Av1G052840	Os01g0208400 [Oryza sativa Japonica Group]	-	chr3A	119817466	119819286
TRITD3Av1G052950	SCAR 2 -- phosphoenolpyruvate carboxylase	+	chr3A	120079364	120092939
TRITD3Av1G053110	dol-P-Man:Man(6) c(2)-PP-Dol alpha-1,2-mannosyltransferase	+	chr3A	120394418	120399602
TRITD3Av1G053190	core histone H2A H2B H3 H4 [Medicago truncatula] -- histone H3 [Zea mays] -- 02g30070D [Brassica napus]	+	chr3A	120537411	120537821
TRITD3Av1G053200	Histone H4	+	chr3A	120539481	120539780
TRITD3Av1G053210	hypothetical protein BAE44_0000960	+	chr3A	120553931	120555016
TRITD3Av1G053320	CID11 [Zea mays]	-	chr3A	120850332	120854435
TRITD3Av1G053330	CCR4-NOT transcription complex subunit 4 -- TPA: RNA binding domain family	-	chr3A	120859107	120864375
TRITD3Av1G053370	hypothetical protein TRIUR3_33852	+	chr3A	120960573	120962138
TRITD3Av1G053480	Gibberellin 2-beta-dioxygenase 1	-	chr3A	121306206	121308565
TRITD3Av1G053490	probable tRNA N6-adenosine mitochondrial isoform X2 -- probable tRNA N6-adenosine mitochondrial isoform X1 -- tRNA threonylcarbamoyladenosine biosynthesis Gcp	-	chr3A	121321656	121330911
TRITD3Av1G053530	em H5	+	chr3A	121492782	121493214
TRITD3Av1G053550	Cationic amino acid transporter 5	-	chr3A	121574086	121576122
TRITD3Av1G053580	cyclin-dependent kinase F-2	-	chr3A	121643787	121646001
TRITD3Av1G053610	Os01g0210300 [Oryza sativa Japonica Group]	+	chr3A	121761456	121773695
TRITD3Av1G053630	Os01g0210400 [Oryza sativa Japonica Group]	-	chr3A	121774112	121775603
TRITD3Av1G053790	[Hordeum vulgare vulgare]	-	chr3A	122302009	122302488
TRITD3Av1G053830	potassium channel KAT2 isoform X3 [Oryza brachyantha] -- potassium channel KAT3-like	-	chr3A	122479312	122483571
TRITD3Av1G053900	blue copper -like	+	chr3A	122677442	122680175
TRITD3Av1G053910	sec20 family [Zea mays]	-	chr3A	122710619	122730458
TRITD3Av1G053960	AAR2 homolog [Brachypodium distachyon]	-	chr3A	122745293	122746853
TRITD3Av1G053970	phospho-N-acetylmuramoyl-pentapeptide-transferase homolog isoform X1 -- phospho-N-acetylmuramoyl-pentapeptide-transferase homolog	+	chr3A	122747154	122752499
TRITD3Av1G054200	probable ATP-dependent RNA helicase DHX35 isoform X1 -- TPA: RNA helicase family	+	chr3A	123155443	123173456
TRITD3Av1G054270	Os01g0212400 [Oryza sativa Japonica Group]	+	chr3A	123249674	123254099
TRITD3Av1G054300	formin 20 isoform X3	-	chr3A	123255086	123256844
TRITD3Av1G054460	jacalin-related lectin 19-like	-	chr3A	123593614	123594270
TRITD3Av1G054500	RING-H2 finger ATL2K [Zea mays]	-	chr3A	123650889	123651425
TRITD3Av1G054540	E3 ubiquitin- ligase ATL41	-	chr3A	123762897	123763307
TRITD3Av1G054650	E3 ubiquitin- ligase ATL9	-	chr3A	124245906	124246538
TRITD3Av1G054700	RING-H2 finger ATL39-like	-	chr3A	124295888	124296523
TRITD3Av1G054710	hypothetical protein TRIUR3_24091	+	chr3A	124296285	124296784
TRITD3Av1G054750	Os01g0213400 [Oryza sativa Japonica Group]	-	chr3A	124321172	124321828
TRITD3Av1G054770	Os01g0213400 [Oryza sativa Japonica Group]	-	chr3A	124337283	124337939
TRITD3Av1G054950	transcription factor PCF5 [Oryza sativa Japonica Group]	-	chr3A	124886450	124887823
TRITD3Av1G055030	GDSL esterase lipase At5g45920	-	chr3A	125219186	125221734
TRITD3Av1G055040	uncharacterized aarF domain-containing kinase 1 isoform X3	-	chr3A	125222928	125232647
TRITD3Av1G055050	B3 domain-containing Os03g0621600	-	chr3A	125234575	125234862
TRITD3Av1G055100	transcription factor GTE4 isoform X1 [Oryza brachyantha]	+	chr3A	125435853	125437749
TRITD3Av1G055110	predicted protein -- DUF455 family [Medicago truncatula] -- Transcription factor GTE4	+	chr3A	125443004	125444855
TRITD3Av1G055290	GDSL esterase lipase At5g45910 isoform X2 [Zea mays] -- GDSL esterase lipase	+	chr3A	125924135	125926206
TRITD3Av1G055320	GDSL esterase lipase	+	chr3A	125969757	125973502
TRITD3Av1G055370	Na+ H+ antiporter	+	chr3A	125995347	125995697
TRITD3Av1G055380	GDSL esterase lipase	+	chr3A	126012668	126014852
TRITD3Av1G055400	GDSL esterase lipase At5g45910-like [Setaria italica]	+	chr3A	126042994	126043821
TRITD3Av1G055470	Os01g0215700 [Oryza sativa Japonica Group] -- GDSL esterase lipase	+	chr3A	126103444	126105461
TRITD3Av1G055620	GDSL esterase lipase At5g45910 [Oryza sativa Japonica Group]	+	chr3A	126435559	126438312
TRITD3Av1G055700	Os01g0217000 [Oryza sativa Japonica Group]	-	chr3A	126544952	126547754
TRITD3Av1G055790	SAG12 [Oryza sativa Japonica Group]	+	chr3A	126978224	126979369
TRITD3Av1G055800	SAG12 [Oryza sativa Japonica Group]	+	chr3A	127060151	127061293
TRITD3Av1G055820	Peroxidase 1	-	chr3A	127070360	127071308
TRITD3Av1G055870	SWI SNF-related matrix-associated actin-dependent regulator of chromatin subfamily A member 3-like 3	+	chr3A	127278396	127279834
TRITD3Av1G055900	SAG12 [Oryza sativa Japonica Group] -- Fruit bromelain	+	chr3A	127330327	127331479
TRITD3Av1G055920	hypothetical protein TRIUR3_23325	-	chr3A	127335731	127338424
TRITD3Av1G056090	leucine-rich repeat receptor-like tyrosine- kinase PXC3	-	chr3A	127496901	127498946
TRITD3Av1G056200	ATPase subunit 8 (mitochondrion) [Zea mays mays]	-	chr3A	128056959	128057429
TRITD3Av1G056230	ribosomal L5 (mitochondrion) [Oryza sativa Indica Group]	-	chr3A	128070639	128071533
TRITD3Av1G056250	Os12g0299700 [Oryza sativa Japonica Group]	-	chr3A	128313661	128321071
TRITD3Av1G056430	4-methyl-5-thiazole monophosphate biosynthesis [Zea mays] -- Os01g0217500 [Oryza sativa Japonica Group]	+	chr3A	128894122	128902916
TRITD3Av1G056550	[Hordeum vulgare vulgare]	+	chr3A	129126900	129134424
TRITD3Av1G056560	transcription factor bHLH30-like	+	chr3A	129135413	129138813
TRITD3Av1G056600	TPR repeat-containing thioredoxin TTL1-like	+	chr3A	129176398	129180415
TRITD3Av1G056840	partial [Cenchrus americanus] -- flowering locus T 1 [Hordeum vulgare vulgare] -- partial [Oryza rufipogon]	+	chr3A	130022895	130026548
TRITD3Av1G056860	ABC transporter D family member chloroplastic isoform X1 -- ABC transporter D family member chloroplastic -- ABC transporter D family member chloroplastic isoform X2	-	chr3A	130029827	130037019
TRITD3Av1G056870	histone-lysine N-methyltransferase ATX4-like	-	chr3A	130037723	130045966
TRITD3Av1G056970	plant MWL2-17 [Medicago truncatula]	+	chr3A	130477370	130478089
TRITD3Av1G056980	trichohyalin-like isoform X1	-	chr3A	130480158	130488037
TRITD3Av1G057170	hypothetical protein TRIUR3_30438	-	chr3A	131192424	131193466
TRITD3Av1G057190	RING finger -- ABC transporter B family member 20-like	-	chr3A	131246264	131247907
TRITD3Av1G057270	vesicle transport SFT2B -- probable F-box At3g61730	+	chr3A	131316237	131322729
TRITD3Av1G057500	nonspecific lipid-transfer precursor [Zea mays]	+	chr3A	131865115	131865634
TRITD3Av1G057540	phosphatase 2C 16-like isoform X1 [Solanum tuberosum]	-	chr3A	131948930	131952206
TRITD3Av1G057790	Cell division cycle 48	+	chr3A	132902582	132904360
TRITD3Av1G057830	Endoglucanase 2	-	chr3A	132919155	132921616
TRITD3Av1G057860	Ectonucleotide pyrophosphatase phosphodiesterase family member 3	-	chr3A	133022428	133027255
TRITD3Av1G057870	Os01g0220300 [Oryza sativa Japonica Group]	+	chr3A	133101983	133104521
TRITD3Av1G057910	Os01g0220500 [Oryza sativa Japonica Group]	-	chr3A	133184247	133184762
TRITD3Av1G058040	cell division cycle partial [Pseudotsuga menziesii]	-	chr3A	133731104	133731370
TRITD3Av1G058100	Cell division cycle 48 -- cell division cycle 48 homolog	-	chr3A	133767311	133769680
TRITD3Av1G058110	hypothetical protein BRADI_2g07220, partial	+	chr3A	133776299	133776715
TRITD3Av1G058120	probable indole-3-acetic acid-amido synthetase	-	chr3A	133780963	133786845
TRITD3Av1G058190	hypothetical protein TRIUR3_17932	+	chr3A	133870147	133870681
TRITD3Av1G058200	hypothetical protein TRIUR3_17931	-	chr3A	133872756	133873287
TRITD3Av1G058210	replication A 70 kDa DNA-binding subunit B-like isoform X3 [Oryza brachyantha]	-	chr3A	133876404	133882051
TRITD3Av1G058220	serine threonine- kinase RIO1-like -- serine threonine- kinase rio1-like	-	chr3A	133884045	133888634
TRITD3Av1G058250	FAR1-RELATED SEQUENCE 5	-	chr3A	133986507	133988493
TRITD3Av1G058260	Os01g0299400 [Oryza sativa Japonica Group]	-	chr3A	133995203	133995681
TRITD3Av1G058290	hypothetical protein TRIUR3_09812	-	chr3A	134046799	134047137
TRITD3Av1G058320	glycerol-3-phosphate acyltransferase 3 -- probable glycerol-3-phosphate acyltransferase 3	+	chr3A	134059942	134063512
TRITD3Av1G058330	chromodomain-helicase-DNA-binding 1-like [Setaria italica]	-	chr3A	134064408	134070156
TRITD3Av1G058360	unnamed protein product	-	chr3A	134126932	134132945
TRITD3Av1G058380	Os01g0222600 [Oryza sativa Japonica Group]	+	chr3A	134197298	134197552
TRITD3Av1G058400	V-type proton ATPase subunit E	+	chr3A	134203202	134209349
TRITD3Av1G058410	V-type proton ATPase subunit E	+	chr3A	134212299	134219070
TRITD3Av1G058460	D-3-phosphoglycerate chloroplastic -- D-3-phosphoglycerate dehydrogenase chloroplastic-like -- [Hordeum vulgare vulgare]	-	chr3A	134432835	134437322
TRITD3Av1G058480	Os10g0559800 [Oryza sativa Japonica Group]	-	chr3A	134449034	134453838
TRITD3Av1G058500	[Hordeum vulgare vulgare]	+	chr3A	134470314	134472029
TRITD3Av1G058510	Os10g0560000 [Oryza sativa Japonica Group]	+	chr3A	134474399	134476167
TRITD3Av1G058530	glycerol-3-phosphate acyltransferase 3 -- Glycerol-3-phosphate acyltransferase 1	+	chr3A	134488146	134489660
TRITD3Av1G058540	Os03g0101800 [Oryza sativa Japonica Group]	-	chr3A	134491792	134496132
TRITD3Av1G058560	Monothiol glutaredoxin-S5	-	chr3A	134567503	134567832
TRITD3Av1G058650	cell number regulator 6-like [Populus euphratica]	-	chr3A	134626611	134629755
TRITD3Av1G059190	peptidase acyl-coenzyme A 6-aminopenicillanic acid acyl-transferase [Zea mays]	+	chr3A	136709551	136711091
TRITD3Av1G059210	GDT1 chloroplastic	-	chr3A	136711909	136715759
TRITD3Av1G059220	aluminum-activated malate transporter 9-like	-	chr3A	136717005	136720313
TRITD3Av1G059230	Os05g0215600 [Oryza sativa Japonica Group]	-	chr3A	136726521	136729817
TRITD3Av1G059270	unnamed protein product	-	chr3A	136771165	136771416
TRITD3Av1G059290	hypothetical protein TRIUR3_33362	-	chr3A	136841266	136843037
TRITD3Av1G059390	G-type lectin S-receptor-like serine threonine- kinase At2g19130	+	chr3A	137213608	137220564
TRITD3Av1G059400	G-type lectin S-receptor-like serine threonine- kinase At2g19130	+	chr3A	137221841	137224534
TRITD3Av1G059470	probable inactive receptor kinase At4g23740 [Elaeis guineensis]	+	chr3A	137277844	137281521
TRITD3Av1G059480	GDSL esterase lipase	+	chr3A	137289968	137291890
TRITD3Av1G059490	G-type lectin S-receptor-like serine threonine- kinase At2g19130	-	chr3A	137298252	137300687
TRITD3Av1G059540	Os10g0330000 [Oryza sativa Japonica Group]	-	chr3A	137333033	137333503
TRITD3Av1G059590	[Hordeum vulgare vulgare] -- tRNA (guanine(37)-N1)-methyltransferase 1	+	chr3A	137523691	137529652
TRITD3Av1G059960	ethylene-responsive transcription factor CRF1-like -- ethylene-responsive transcription factor CRF2-like	+	chr3A	138349858	138350913
TRITD3Av1G060310	Plastid division PDV1	-	chr3A	139996010	139998468
TRITD3Av1G060330	CHCH domain containing [Zea mays] -- mitochondrial carrier MTM1-like -- [Hordeum vulgare vulgare]	+	chr3A	139998823	140006143
TRITD3Av1G060350	Os01g0224500 [Oryza sativa Japonica Group]	-	chr3A	140006938	140008622
TRITD3Av1G060510	disulfide oxidoreductase monooxygenase oxidoreductase [Zea mays] -- indole-3-pyruvate monooxygenase YUCCA2-like	+	chr3A	140362462	140364716
TRITD3Av1G060790	transposon En Spm sub- expressed [Oryza sativa Japonica Group]	+	chr3A	141135145	141144667
TRITD3Av1G060980	dual specificity phosphatase 1B-like isoform X1 [Musa acuminata malaccensis]	+	chr3A	141715043	141718404
TRITD3Av1G061000	Hypoxia up-regulated 1	-	chr3A	141744098	141751138
TRITD3Av1G061200	mitochondrial arginine transporter BAC2	-	chr3A	142173202	142175401
TRITD3Av1G061250	hypothetical protein TRIUR3_33937	-	chr3A	142271806	142272785
TRITD3Av1G061270	charged multivesicular body 7 -- Charged multivesicular body 7	-	chr3A	142273830	142277572
TRITD3Av1G061290	probable sodium metabolite cotransporter chloroplastic	-	chr3A	142313181	142321322
TRITD3Av1G061680	SMR domain-containing At5g58720 isoform X1 [Brachypodium distachyon]	+	chr3A	143308281	143316022
TRITD3Av1G061710	GTPase Der	+	chr3A	143325841	143333611
TRITD3Av1G061730	PREDICTED: uncharacterized protein LOC100842840 [Brachypodium distachyon] -- hypothetical protein TRIUR3_12972 -- Alpha-mannosidase 2	+	chr3A	143334853	143342700
TRITD3Av1G061740	3-methyl-2-oxobutanoate hydroxymethyltransferase mitochondrial -- 3-methyl-2-oxobutanoate hydroxy-methyl-transferase [Arabidopsis thaliana]	-	chr3A	143343646	143346201
TRITD3Av1G061830	Late embryogenesis abundant Lea14-A	-	chr3A	143519579	143520034
TRITD3Av1G061860	trafficking particle complex subunit 1-like [Elaeis guineensis]	+	chr3A	143644771	143647179
TRITD3Av1G062000	probable membrane-associated kinase regulator 2	-	chr3A	144016787	144018083
TRITD3Av1G062190	Os01g0380200 [Oryza sativa Japonica Group]	+	chr3A	144539415	144539973
TRITD3Av1G062460	peptidyl-prolyl cis-trans chloroplast precursor [Oryza sativa Japonica Group]	+	chr3A	145717456	145727224
TRITD3Av1G062490	reticulon B2 -- Reticulon B1	+	chr3A	145753500	145755828
TRITD3Av1G062500	Os01g0226400 [Oryza sativa Japonica Group]	-	chr3A	145763055	145768907
TRITD3Av1G062710	[Hordeum vulgare vulgare]	-	chr3A	146504789	146506868
TRITD3Av1G062740	unnamed protein product	-	chr3A	146668686	146669651
TRITD3Av1G062790	54S ribosomal mitochondrial [Brachypodium distachyon] -- 54S ribosomal mitochondrial-like [Elaeis guineensis]	+	chr3A	146720416	146722701
TRITD3Av1G062820	U11 U12 small nuclear ribonucleo 59 kDa [Brachypodium distachyon]	-	chr3A	146752441	146760703
TRITD3Av1G062960	E3 ubiquitin- ligase KEG isoform X2 [Vitis vinifera]	+	chr3A	147255052	147256073
TRITD3Av1G063070	transcription repressor OFP7-like	+	chr3A	147608114	147609175
TRITD3Av1G063120	[Oryza sativa Japonica Group]	-	chr3A	147765989	147766321
TRITD3Av1G063240	chlorophyll(ide) b reductase chloroplastic	+	chr3A	148263636	148266937
TRITD3Av1G063250	RNA-binding pno1-like	+	chr3A	148268101	148269657
TRITD3Av1G063370	Premnaspirodiene oxygenase	+	chr3A	148568353	148570836
TRITD3Av1G063380	Proline-rich receptor kinase PERK1	+	chr3A	148580226	148584505
TRITD3Av1G063390	ras-related Rab7 [Zea mays] -- Ras-related Rab7	+	chr3A	148586307	148589731
TRITD3Av1G063440	Cytochrome P450 71A1 [Oryza sativa Japonica Group] -- cytochrome P450 71A1 [Oryza sativa Japonica Group]	+	chr3A	148612972	148614724
TRITD3Av1G063560	cytochrome P450 71A1 [Oryza sativa Japonica Group] -- Cytochrome P450 71A1	+	chr3A	148725352	148731426
TRITD3Av1G063750	cytochrome P450 71A1 [Oryza sativa Japonica Group]	+	chr3A	149256689	149258316
TRITD3Av1G063760	mpv17 [Zea mays]	-	chr3A	149265631	149268565
TRITD3Av1G064030	pentatricopeptide repeat-containing At5g25630-like [Phoenix dactylifera]	+	chr3A	149915015	149917284
TRITD3Av1G064050	Os01g0228500 [Oryza sativa Japonica Group]	-	chr3A	149917566	149918698
TRITD3Av1G064060	Os01g0228600 [Oryza sativa Japonica Group] -- glyoxylate reductase [Zea mays] -- hydroxyphenylpyruvate reductase-like	-	chr3A	149920616	149928793
TRITD3Av1G064070	Os01g0228800 [Oryza sativa Japonica Group]	-	chr3A	149930419	149933452
TRITD3Av1G064190	Myb-related 3R-1	+	chr3A	150201448	150209116
TRITD3Av1G064520	TOM1 2 -- target of myb1 -like [Oryza sativa Japonica Group]	+	chr3A	151019498	151029534
Disease-related CDS
TRITD3Av1G033350	serine threonine- kinase Eg2-like [Zea mays]	-	chr3A	67814429	67817411	https://doi.org/10.1094/MPMI-21-5-0507
TRITD3Av1G033820	disease resistance RPP13 1	-	chr3A	70163966	70165213	DOI: 10.1046/j.1365-313x.2000.00664.x
TRITD3Av1G034050	pentatricopeptide repeat-containing At4g14820-like isoform X1 [Zea mays]	+	chr3A	70686462	70688934	https://doi.org/10.3390/ijms222011274
TRITD3Av1G034550	Serine threonine- kinase CBK1	-	chr3A	72494914	72506387	https://doi.org/10.1094/MPMI-21-5-0507
TRITD3Av1G034960	WRKY transcription factor 50	+	chr3A	73685279	73685956	10.1111/j.1365-313X.2006.02901.x
TRITD3Av1G035220	LRR receptor-like serine threonine- kinase	-	chr3A	74279455	74279787	DOI: 10.1094/MPMI-21-5-0507
TRITD3Av1G037000	Werner Syndrome-like exonuclease	+	chr3A	78696007	78696612	DOI: 10.1074/jbc.M303891200
TRITD3Av1G037870	disease resistance RPP13 3 [Oryza sativa Japonica Group]	-	chr3A	81330960	81336631	DOI: 10.1046/j.1365-313x.2000.00664.x
TRITD3Av1G038210	ABC transporter B family member 11-like	+	chr3A	82551820	82559435	https://doi.org/10.1111/ppl.13302
TRITD3Av1G038700	BTB POZ domain-containing POB1-like isoform X1 [Brachypodium distachyon]	+	chr3A	84348763	84452599	DOI: 10.1016/j.bbrc.2022.02.050
TRITD3Av1G038710	BTB POZ domain-containing POB1-like isoform X1 [Brachypodium distachyon]	+	chr3A	84349753	84350774	DOI: 10.1016/j.bbrc.2022.02.050
TRITD3Av1G041140	Serine threonine phosphatase 2A 57 kDa regulatory subunit B iota isoform	+	chr3A	90407261	90409993	https://doi.org/10.1094/MPMI-21-5-0507
TRITD3Av1G041530	Wall-associated receptor kinase-like 20	-	chr3A	91567145	91567999	DOI 10.1186/s12870-016-0711-x
TRITD3Av1G041800	ABC transporter G family member 31 -- partial [Oryza sativa Japonica Group]	+	chr3A	92359462	92368959	https://doi.org/10.1111/ppl.13302
TRITD3Av1G042320	ABC transporter C family member 8-like -- ABC transporter C family member 8	-	chr3A	93712249	93717625	https://doi.org/10.1111/ppl.13302
TRITD3Av1G043100	pentatricopeptide repeat-containing At3g62890 [Oryza sativa Japonica Group]	+	chr3A	95270872	95292935	https://doi.org/10.3390/ijms222011274
TRITD3Av1G045590	BTB POZ domain containing expressed [Oryza sativa Japonica Group]	-	chr3A	101232693	101233787	DOI: 10.1016/j.bbrc.2022.02.050
TRITD3Av1G045660	ABC transporter C family member 3	-	chr3A	101270109	101276002	https://doi.org/10.1111/ppl.13302
TRITD3Av1G045840	Polygalacturonase ADPG1	-	chr3A	101494773	101498105	https://doi.org/10.1104/pp.107.109686
TRITD3Av1G045860	Polygalacturonase ADPG1	-	chr3A	101508228	101512363	https://doi.org/10.1104/pp.107.109686
TRITD3Av1G045980	Peroxidase 25	-	chr3A	101878779	101880111	https://doi.org/10.1093/jxb/ern277
TRITD3Av1G046320	pentatricopeptide repeat-containing chloroplastic [Oryza sativa Japonica Group]	+	chr3A	102548453	102554883	https://doi.org/10.3390/ijms222011274
TRITD3Av1G046540	LRR receptor-like serine threonine- kinase	+	chr3A	103234834	103236645	DOI: 10.1094/MPMI-21-5-0507
TRITD3Av1G046550	kinase Xa21 [Oryza sativa Japonica Group] -- LRR receptor-like serine threonine- kinase	+	chr3A	103236771	103238267	doi: 10.1038/s41598-020-73128-7
TRITD3Av1G047300	xyloglucan endotransglucosylase hydrolase 1	-	chr3A	104995139	104996290	DOI: 10.1007/s10265-021-01361-w
TRITD3Av1G047570	Receptor kinase HERK 1	+	chr3A	105602059	105604785	DOI: 10.1105/tpc.16.00891
TRITD3Av1G048150	pentatricopeptide repeat-containing At1g17630	-	chr3A	106996219	106998231	https://doi.org/10.3390/ijms222011274
TRITD3Av1G048160	pentatricopeptide repeat-containing -- PREDICTED: uncharacterized protein LOC100837666 isoform X2 [Brachypodium distachyon] -- hypothetical protein F775_07873 -- unnamed protein product	-	chr3A	106999573	107002151	https://doi.org/10.3390/ijms222011274
TRITD3Av1G049340	Serine threonine- kinase HT1	-	chr3A	110342920	110350487	https://doi.org/10.1094/MPMI-21-5-0507
TRITD3Av1G050950	serine threonine- phosphatase 5 -- Serine threonine- phosphatase 5	+	chr3A	115114153	115118769	https://doi.org/10.1094/MPMI-21-5-0507
TRITD3Av1G051140	Subtilisin-like protease	+	chr3A	115567886	115570573	DOI: 10.1111/mpp.12567
TRITD3Av1G051250	Subtilisin-like protease	+	chr3A	115802013	116032604	DOI: 10.1111/mpp.12567
TRITD3Av1G051270	Subtilisin-like protease	+	chr3A	116029615	116253310	DOI: 10.1111/mpp.12567
TRITD3Av1G051470	Subtilisin-like protease	+	chr3A	116476606	116478825	DOI: 10.1111/mpp.12567
TRITD3Av1G051480	Subtilisin-like protease	+	chr3A	116479947	116481197	DOI: 10.1111/mpp.12567
TRITD3Av1G051750	WD repeat-containing 53 isoform X1	+	chr3A	117212397	117216000	doi:10.1038/nrd.2017.179
TRITD3Av1G051760	pentatricopeptide repeat-containing chloroplastic	-	chr3A	117216531	117219779	https://doi.org/10.3390/ijms222011274
TRITD3Av1G051900	peroxidase P7-like	+	chr3A	117726318	117727450	https://doi.org/10.1093/jxb/ern277
TRITD3Av1G052280	probable LRR receptor-like serine threonine- kinase MRH1 isoform X1 -- probable LRR receptor-like serine threonine- kinase MRH1 isoform X2	-	chr3A	118686014	118689810	DOI: 10.1094/MPMI-21-5-0507
TRITD3Av1G052310	Peroxidase 2	-	chr3A	118695977	118697102	https://doi.org/10.1093/jxb/ern277
TRITD3Av1G055820	Peroxidase 1	-	chr3A	127070360	127071308	https://doi.org/10.1093/jxb/ern277
TRITD3Av1G056860	ABC transporter D family member chloroplastic isoform X1 -- ABC transporter D family member chloroplastic -- ABC transporter D family member chloroplastic isoform X2	-	chr3A	130029827	130037019	https://doi.org/10.1111/ppl.13302
TRITD3Av1G058220	serine threonine- kinase RIO1-like -- serine threonine- kinase rio1-like	-	chr3A	133884045	133888634	https://doi.org/10.1094/MPMI-21-5-0507
TRITD3Av1G059390	G-type lectin S-receptor-like serine threonine- kinase At2g19130	+	chr3A	137213608	137220564	https://doi.org/10.1016/j.jplph.2012.11.017
TRITD3Av1G059400	G-type lectin S-receptor-like serine threonine- kinase At2g19130	+	chr3A	137221841	137224534	https://doi.org/10.1016/j.jplph.2012.11.017
TRITD3Av1G059490	G-type lectin S-receptor-like serine threonine- kinase At2g19130	-	chr3A	137298252	137300687	https://doi.org/10.1016/j.jplph.2012.11.017
TRITD3Av1G064030	pentatricopeptide repeat-containing At5g25630-like [Phoenix dactylifera]	+	chr3A	149915015	149917284	https://doi.org/10.3390/ijms222011274

## Sheet: QSr_LxM.4A.1-2
Gene ID	Description	Strand	Chromosome	Gene start (bp)	Gene end (bp)
TRITD4Av1G255790.1	Diacylglycerol O-acyltransferase 2	-	4A	715349957	715353461
TRITD4Av1G255800.1	Retrovirus-related Pol polyprotein from transposon TNT 1-94	+	4A	715368477	715370132
TRITD4Av1G255810.1	Retrovirus-related Pol polyprotein from transposon TNT 1-94	+	4A	715371402	715371716
TRITD4Av1G255820.1	Retrovirus-related Pol polyprotein from transposon TNT 1-94	+	4A	715372449	715373771
TRITD4Av1G255830.1	Retrovirus-related Pol polyprotein from transposon TNT 1-94 TE	+	4A	715396898	715397317
TRITD4Av1G255840.1	Retrotransposon protein, putative, unclassified	-	4A	715459264	715460127
TRITD4Av1G255850.1	Retrovirus-related Pol polyprotein from transposon TNT 1-94 TE	+	4A	715496113	715496469
TRITD4Av1G255860.1	Transposable element protein, putative, Retrotrans_gag	+	4A	715583491	715584873
TRITD4Av1G255870.1	Alpha-amylase-related protein G	+	4A	715584967	715585413
TRITD4Av1G255880.1	3-ketoacyl-CoA synthase	+	4A	715811896	715813257
TRITD4Av1G255890.1	Retrovirus-related Pol polyprotein from transposon TNT 1-94	+	4A	716254922	716255467
TRITD4Av1G255900.1	Transposon protein, putative, Mutator sub-class	-	4A	716270973	716271941
TRITD4Av1G255910.1	chromomethylase 2 G	-	4A	716327764	716328231
TRITD4Av1G255920.1	Ribonuclease H-like superfamily protein TE	+	4A	716354351	716354665
TRITD4Av1G255930.1	Retrovirus-related Pol polyprotein from transposon TNT 1-94	+	4A	716463175	716463969
TRITD4Av1G255940.1	ATP-dependent helicase deoxyribonuclease subunit B TE?	+	4A	716499804	716501012
TRITD4Av1G255950.1	DNA ligase	+	4A	716501677	716503213
TRITD4Av1G255960.1	Protein kinase	-	4A	716604612	716676950
TRITD4Av1G255970.1	Protein kinase	-	4A	716670235	716672514
TRITD4Av1G255980.1	Receptor protein kinase, putative	-	4A	716700735	716701263
TRITD4Av1G255990.1	RNA binding protein	-	4A	716754177	716757023
TRITD4Av1G256000.1	FAR1-related sequence protein, putative TE	+	4A	716783153	716783548
TRITD4Av1G256010.1	Protein FAR1-RELATED SEQUENCE 5	+	4A	716783565	716784320
TRITD4Av1G256020.1	Retrotransposon protein, putative, Ty1-copia subclass	-	4A	716787219	716789248
TRITD4Av1G256030.1	Glyoxylate reductase G	-	4A	716887266	716887644
TRITD4Av1G256040.1	Transposon protein, putative, CACTA, En Spm sub-class TE	-	4A	716974612	716975034
TRITD4Av1G256050.1	B3 domain-containing protein	-	4A	716991261	716992835
TRITD4Av1G256060.1	MLO-like protein	+	4A	717051083	717054083
TRITD4Av1G256070.1	S-adenosyl-L-methionine-dependent methyltransferases superfamily protein	+	4A	717059663	717062386
TRITD4Av1G256080.11	Membrane protein of ER body-like protein G	+	4A	717355742	717361326
TRITD4Av1G256090.1	Transposon protein, putative, CACTA, En Spm sub-class TE	+	4A	717279121	717280202
TRITD4Av1G256100.1	Transposon protein, putative, CACTA, En Spm sub-class TE	+	4A	717280427	718354791
TRITD4Av1G256110.1	NBS-LRR disease resistance protein, putative	+	4A	717296484	717299942
TRITD4Av1G256120.1	Membrane protein of ER body-like protein G	-	4A	717361895	717417290
TRITD4Av1G256130.1	Cell division protein FTSH G	+	4A	717361914	717362270
TRITD4Av1G256140.1	Asparagine--tRNA ligase	-	4A	717485522	717487543
TRITD4Av1G256150.1	Retrotransposon protein, putative, Ty3-gypsy subclass	-	4A	717531702	717532262
TRITD4Av1G256160.1	Cell division cycle protein 20 homolog G	+	4A	717563357	717563707
TRITD4Av1G256170.1	Glutaminyl-peptide cyclotransferase	+	4A	717564799	717568147
TRITD4Av1G256180.1	GNAT acetyltransferase (DUF699) G	+	4A	717568445	717568849
TRITD4Av1G256190.1	30S ribosomal protein S13	-	4A	717569712	717571369
TRITD4Av1G256200.1	5 -methylthioadenosine S-adenosylhomocysteine nucleosidase	-	4A	717855876	717860019
TRITD4Av1G256210.1	Transposon protein, putative, CACTA, En Spm sub-class TE	+	4A	717964430	717965527
TRITD4Av1G256220.2	Disease resistance protein (NBS-LRR class) family	-	4A	717971197	717972729
TRITD4Av1G256230.1	Disease resistance protein RPM1	-	4A	717972820	717976090
TRITD4Av1G256240.1	NBS-LRR resistance-like protein	-	4A	718034741	718038266
TRITD4Av1G256250.1	Disease resistance protein (NBS-LRR class) family	+	4A	718131336	718135620
TRITD4Av1G256260.1	Ribosomal protein L5	-	4A	718141207	718143733
TRITD4Av1G256270.1	phytochrome interacting factor 4 G	+	4A	718142011	718142313
TRITD4Av1G256280.1	Plant invertase pectin methylesterase inhibitor	+	4A	718162988	718163590
TRITD4Av1G256290.1	F-box domain containing protein	-	4A	718178338	718179519
TRITD4Av1G256300.1	Signal recognition particle receptor beta subunit G	+	4A	718310678	718313144
TRITD4Av1G256310.1	Invertase inhibitor	+	4A	718395833	718396501
TRITD4Av1G256320.1	Invertase inhibitor	+	4A	718417509	718418129
TRITD4Av1G256330.1	Invertase inhibitor	+	4A	718446308	718446613
TRITD4Av1G256340.1	Di-glucose binding protein with Kinesin motor domain-containing protein G	+	4A	718446617	718446943
TRITD4Av1G256350.1	Protein translocase subunit SecA 1 G	-	4A	718455589	718461949
TRITD4Av1G256360.1	Invertase pectin methylesterase inhibitor family protein	-	4A	718474076	718474666
TRITD4Av1G256370.1	Invertase inhibitor	-	4A	718477155	718477706
TRITD4Av1G256380.1	Invertase inhibitor	-	4A	718482788	718483528
TRITD4Av1G256390.2	Invertase inhibitor	+	4A	718484529	718484900
TRITD4Av1G256400.1	Retrotransposon protein, putative, unclassified	-	4A	718496157	718496465
TRITD4Av1G256410.1	Invertase inhibitor	-	4A	718520004	718520738
TRITD4Av1G256420.1	Invertase inhibitor	+	4A	718523694	718524335
TRITD4Av1G256430.1	Pyridoxal phosphate (PLP)-dependent transferases superfamily protein G	+	4A	718547366	718547674
TRITD4Av1G256440.1	Cytochrome P450	+	4A	718607547	718611668
TRITD4Av1G256450.1	Eyes absent-like protein	+	4A	718617266	718620067
TRITD4Av1G256460.1	Invertase inhibitor	+	4A	718701337	718702107
TRITD4Av1G256470.1	Seed maturation protein	-	4A	718708351	718708704
TRITD4Av1G256490.1	Zinc finger MYM-type-like protein	-	4A	718719762	718720250
TRITD4Av1G256500.1	BTB-POZ and MATH domain 6 G	+	4A	718792857	718793159
TRITD4Av1G256510.1	Axonemal inner arm dynein heavy chain 3 G	-	4A	718799195	718799587
TRITD4Av1G256520.1	BTB-POZ and MATH domain 6 G	+	4A	718830454	718830756
TRITD4Av1G256530.1	Transposon protein, putative, CACTA, En Spm sub-class	-	4A	718893155	718893463
TRITD4Av1G256540.1	tonoplast monosaccharide transporter2 G	+	4A	718929762	718930154
TRITD4Av1G256550.1	ATP binding microtubule motor family protein G	+	4A	718954985	718955525
TRITD4Av1G256560.1	2-C-methyl-D-erythritol 4-phosphate cytidylyltransferase G	-	4A	718977946	718978422
TRITD4Av1G256570.1	zinc finger MYM-type-like protein TE?	+	4A	719078577	719079278
TRITD4Av1G256580.1	Transposon protein, putative, CACTA, En Spm sub-class TE	-	4A	719130954	719132505
TRITD4Av1G256590.1	cytochrome P450, family 709, subfamily B, polypeptide 3 G	-	4A	719132805	719133428
TRITD4Av1G256600.1	Retrovirus-related Pol polyprotein from transposon TNT 1-94 TE	+	4A	719237753	719238049
TRITD4Av1G256610.1	Retrovirus-related Pol polyprotein from transposon TNT 1-94	-	4A	719249626	719250009
TRITD4Av1G256620.1	Retrovirus-related Pol polyprotein from transposon TNT 1-94	-	4A	719251764	719253448
TRITD4Av1G256630.1	Retrovirus-related Pol polyprotein from transposon TNT 1-94 TE	-	4A	719347518	719347904
TRITD4Av1G256640.1	Retrovirus-related Pol polyprotein from transposon TNT 1-94	-	4A	719348772	719349092
TRITD4Av1G256650.1	Retrovirus-related Pol polyprotein from transposon TNT 1-94 TE	-	4A	719350351	719351348
TRITD4Av1G256660.1	membrane-associated kinase regulator G	+	4A	719445199	719445429
TRITD4Av1G256670.1	Retrovirus-related Pol polyprotein from transposon TNT 1-94	-	4A	719486127	719486531
TRITD4Av1G256680.1	Retrovirus-related Pol polyprotein from transposon TNT 1-94	-	4A	719487849	719488226
TRITD4Av1G256690.1	Retrovirus-related Pol polyprotein from transposon TNT 1-94	-	4A	719540902	719541831
TRITD4Av1G256700.1	MYB transcription factor	+	4A	719690567	719691845
TRITD4Av1G256710.1	Transposon protein, putative, Pong sub-class	-	4A	719694751	719695104
TRITD4Av1G256720.1	amino acid transporter 1 G	-	4A	719727130	719727651
TRITD4Av1G256730.1	DNA topoisomerase G	+	4A	719742328	719742811
TRITD4Av1G256740.1	Transposon protein, putative, Mutator sub-class	-	4A	719746204	719748961
TRITD4Av1G256750.1	Sulfate adenylyltransferase subunit 2 G	-	4A	719747343	719747540
TRITD4Av1G256760.1	Homoserine O-succinyltransferase G	-	4A	719820422	719820619
TRITD4Av1G256770.1	MYB transcription factor	+	4A	720070558	720071639
TRITD4Av1G256780.10	Callose synthase-like protein	-	4A	720078471	720092819
TRITD4Av1G256790.1	CsAtPR5 G	+	4A	720149811	720151731
TRITD4Av1G256800.1	CsAtPR5 G	+	4A	720216446	720218337
TRITD4Av1G256810.1	CsAtPR5 G	+	4A	720267527	720268652
TRITD4Av1G256820.1	RNA-directed DNA polymerase (Reverse transcriptase)-related family protein	+	4A	720273600	720273938
TRITD4Av1G256830.1	Transposon protein, putative, CACTA, En Spm sub-class TE	+	4A	720379531	720379830
TRITD4Av1G256840.1	sirtuin 2 G	+	4A	720388936	720389382
TRITD4Av1G256850.1	tRNA 2-thiocytidine biosynthesis protein TtcA 1 G	+	4A	720581302	720581812
TRITD4Av1G256860.1	CC-NBS-LRR disease resistance protein	+	4A	720584519	720587251
TRITD4Av1G256870.1	Cytosolic Fe-S cluster assembly factor NBP35	+	4A	720679681	720680890
TRITD4Av1G256880.1	sensitive to freezing 6 G	-	4A	720703720	720704067
TRITD4Av1G256890.1	Protein phosphatase 2C G	+	4A	720706844	720707170
TRITD4Av1G256900.1	1-deoxy-D-xylulose-5-phosphate synthase G	-	4A	720712757	720713125
TRITD4Av1G256910.1	Retrotransposon protein, putative, Ty1-copia subclass TE	+	4A	720721974	720722366
TRITD4Av1G256920.1	Retrovirus-related Pol polyprotein from transposon TNT 1-94 TE	+	4A	720724148	720724447
TRITD4Av1G256930.1	Retrotransposon protein, putative, Ty3-gypsy subclass	+	4A	720772932	720773231
TRITD4Av1G256940.1	electron protein, putative (Protein of unknown function, DUF547) U	-	4A	720775687	720776232
TRITD4Av1G256950.1	Retrotransposon protein, putative, unclassified	-	4A	720804081	720804446
TRITD4Av1G256960.1	Leucine-rich repeat transmembrane protein kinase protein G	+	4A	720814754	720815086
TRITD4Av1G256970.1	Ubiquitin carboxyl-terminal hydrolase family protein	+	4A	720849253	720853414
TRITD4Av1G256980.1	Pentatricopeptide repeat-containing protein	+	4A	720854899	720857118
TRITD4Av1G256990.1	Retrovirus-related Pol polyprotein from transposon TNT 1-94 TE	+	4A	720873339	720873947
TRITD4Av1G257000.1	Haloacid dehalogenase-like hydrolase family protein	-	4A	720900701	720901444
TRITD4Av1G257010.1	Retrotransposon protein, putative, Ty3-gypsy subclass	-	4A	720951245	720951898
TRITD4Av1G257020.1	RmlC-like cupins superfamily protein G	+	4A	721012152	721013420
TRITD4Av1G257030.1	Fos-related antigen 1 G	+	4A	721013471	721013674
TRITD4Av1G257040.1	HAT family dimerisation domain containing protein, expressed	-	4A	721021767	721023066
TRITD4Av1G257050.1	NBS-LRR resistance-like protein	+	4A	721035835	721037061
TRITD4Av1G257060.1	NBS-LRR resistance-like protein G	+	4A	721038086	721038310
TRITD4Av1G257070.1	NBS-LRR resistance-like protein	+	4A	721042842	721178442
TRITD4Av1G257080.1	transmembrane protein, putative (DUF594)	-	4A	721071640	721072164
TRITD4Av1G257090.1	F-box family protein	-	4A	721140295	721142367
TRITD4Av1G257100.1	NBS-LRR disease resistance protein	-	4A	721186998	721191479
TRITD4Av1G257110.1	Eukaryotic initiation factor 4a G	-	4A	721209156	721210397
TRITD4Av1G257120.1	Eukaryotic initiation factor 4a G	+	4A	721236573	721237633
TRITD4Av1G257130.1	Ataxia telangiectasia-mutated and RAD3-like protein G	-	4A	721311760	721312531
TRITD4Av1G257140.1	Eukaryotic initiation factor 4a G	+	4A	721333652	721338510
TRITD4Av1G257150.1	Peptidyl-tRNA hydrolase G	-	4A	721399864	721400265
TRITD4Av1G257160.1	ATP-dependent zinc metalloprotease FtsH	-	4A	721400699	721402155
TRITD4Av1G257170.1	Transposon protein, putative, CACTA, En Spm sub-class TE	-	4A	721410769	721411425
TRITD4Av1G257180.1	O-methyltransferase-like protein	+	4A	721413686	721414914
Disease-related CDS
TRITD4Av1G255960.1	Protein kinase	-	4A	716604612	716676950	DOI:10.1016/S0065-2296(00)32030-4
TRITD4Av1G255970.1	Protein kinase	-	4A	716670235	716672514	DOI:10.1016/S0065-2296(00)32030-4
TRITD4Av1G255980.1	Receptor protein kinase, putative	-	4A	716700735	716701263	DOI: 10.1105/tpc.16.00891
TRITD4Av1G256060.1	MLO-like protein	+	4A	717051083	717054083	DOI: 10.3390/plants11121588
TRITD4Av1G256110.1	NBS-LRR disease resistance protein, putative	+	4A	717296484	717299942	doi:10.3390/ijms14047302
TRITD4Av1G256210.1	Transposon protein, putative, CACTA, En Spm sub-class TE	+	4A	717964430	717965527	https://doi.org/10.1111/pbi.13592
TRITD4Av1G256220.1	NBS-LRR-like protein	-	4A	717970858	717972729	doi:10.3390/ijms14047302
TRITD4Av1G256230.1	Disease resistance protein RPM1	-	4A	717972820	717976090	DOI: 10.1073/pnas.95.26.15849
TRITD4Av1G256240.1	NBS-LRR resistance-like protein	-	4A	718034741	718038266	doi:10.3390/ijms14047302
TRITD4Av1G256250.1	Disease resistance protein (NBS-LRR class) family	+	4A	718131336	718135620	doi:10.3390/ijms14047302
TRITD4Av1G256280.1	Plant invertase pectin methylesterase inhibitor	+	4A	718162988	718163590	DOI: 10.3389/fpls.2022.863892
TRITD4Av1G256520.1	BTB-POZ and MATH domain 6	+	4A	718830454	718830756	DOI: 10.1016/j.bbrc.2022.02.050
TRITD4Av1G256780.10	Callose synthase-like protein	-	4A	720078471	720092819	https://doi.org/10.1093/aob/mcu120
TRITD4Av1G256860.1	CC-NBS-LRR disease resistance protein	+	4A	720584519	720587251	doi:10.3390/ijms14047302
TRITD4Av1G257050.1	NBS-LRR resistance-like protein	+	4A	721035835	721037061	doi:10.3390/ijms14047302
TRITD4Av1G257060.1	NBS-LRR resistance-like protein	+	4A	721038086	721038310	doi:10.3390/ijms14047302
TRITD4Av1G257070.1	NBS-LRR resistance-like protein	+	4A	721042842	721178442	doi:10.3390/ijms14047302
TRITD4Av1G257070.2	NBS-LRR resistance-like protein	+	4A	721060559	721064289	doi:10.3390/ijms14047302
TRITD4Av1G257070.3	NBS-LRR resistance-like protein	+	4A	721175961	721181374	doi:10.3390/ijms14047302
TRITD4Av1G257100.1	NBS-LRR disease resistance protein	-	4A	721186998	721191479	doi:10.3390/ijms14047302

## Sheet: QSr_NCCR.6A.1
Gene ID	Description	Strand	Chromosome	Gene start (bp)	Gene end (bp)
TRITD6Av1G000770	E3 ubiquitin- ligase UPL3	-	chr6A	1197233	1206522
TRITD6Av1G000810	kinesin KIF18A isoform X1	-	chr6A	1403536	1410133
TRITD6Av1G000870	Os05g0569100 [Oryza sativa Japonica Group]	-	chr6A	1465296	1466516
TRITD6Av1G000880	protodermal factor 1	-	chr6A	1471063	1472320
TRITD6Av1G000890	achilleol B synthase-like	-	chr6A	1503228	1527517
TRITD6Av1G000900	Os01g0380800 [Oryza sativa Japonica Group]	+	chr6A	1578883	1580166
TRITD6Av1G000910	Os01g0380800 [Oryza sativa Japonica Group]	+	chr6A	1585866	1587038
TRITD6Av1G000920	mitogen-activated kinase kinase kinase 2-like isoform X1 [Zea mays]	-	chr6A	1587991	1592885
TRITD6Av1G000930	ankyrin-3 [Zea mays]	+	chr6A	1596140	1598401
TRITD6Av1G000940	ankyrin-3 [Zea mays]	+	chr6A	1599029	1599316
TRITD6Av1G000950	Os06g0119300 [Oryza sativa Japonica Group]	+	chr6A	1603736	1607271
TRITD6Av1G000960	hypothetical protein TRIUR3_08950	-	chr6A	1615360	1616527
TRITD6Av1G000970	Patatin group A-3	+	chr6A	1622561	1624273
TRITD6Av1G000980	Os06g0119300 [Oryza sativa Japonica Group]	+	chr6A	1628727	1631207
TRITD6Av1G001020	kinase Xa21 [Oryza sativa Japonica Group]	-	chr6A	1661455	1662906
TRITD6Av1G001050	DAG [Zea mays]	+	chr6A	1682451	1684916
TRITD6Av1G001060	Uncharacterized WD repeat-containing	+	chr6A	1703951	1704333
TRITD6Av1G001070	T-complex 1 subunit theta	+	chr6A	1742727	1747192
TRITD6Av1G001080	flavonoid 3 ,5 -hydroxylase 1-like	+	chr6A	1795065	1797207
TRITD6Av1G001090	hypothetical protein TRIUR3_32811	-	chr6A	1808179	1808439
TRITD6Av1G001100	caffeic acid O-methyltransferase	-	chr6A	1819093	1821301
TRITD6Av1G001150	senescence-associated DIN1 [Zea mays]	-	chr6A	1869809	1879388
TRITD6Av1G001160	senescence-associated DIN1 [Zea mays]	-	chr6A	1883797	1884620
TRITD6Av1G001170	hypothetical protein TRIUR3_09956	-	chr6A	1896215	1896592
TRITD6Av1G001180	red chlorophyll catabolite reductase	-	chr6A	1927295	1930434
TRITD6Av1G001190	isCO large subunit-binding subunit chloroplastic	+	chr6A	1980161	1984676
TRITD6Av1G001200	Os06g0710400 [Oryza sativa Japonica Group]	-	chr6A	1990590	1994405
TRITD6Av1G001210	hypothetical protein F775_16648	-	chr6A	2030432	2032506
TRITD6Av1G001230	hypothetical protein F775_10528	-	chr6A	2112070	2113325
TRITD6Av1G001240	hypothetical protein F775_10528	-	chr6A	2118386	2119324
TRITD6Av1G001250	hypothetical protein TRIUR3_03439	-	chr6A	2123681	2126915
TRITD6Av1G001260	pectinesterase inhibitor domain containing [Zea mays]	+	chr6A	2131446	2132042
TRITD6Av1G001270	invertase inhibitor	+	chr6A	2133135	2133746
TRITD6Av1G001300	Disease resistance RPM1	+	chr6A	2213965	2218367
TRITD6Av1G001310	probable transcription factor KAN2 isoform X1	+	chr6A	2349890	2353428
TRITD6Av1G001320	Extra-large guanine nucleotide-binding 3	+	chr6A	2375250	2380655
TRITD6Av1G001330	hypothetical protein TRIUR3_02467	+	chr6A	2384837	2388647
TRITD6Av1G001340	Bidirectional sugar transporter SWEET14	-	chr6A	2416308	2418036
TRITD6Av1G001350	Ferredoxin--NADP leaf chloroplastic	-	chr6A	2771874	2773696
TRITD6Av1G001370	Os01g0153500 [Oryza sativa Japonica Group]	-	chr6A	2775715	2776539
TRITD6Av1G001390	Auxin-induced 5NG4	+	chr6A	2799816	2801149
TRITD6Av1G001400	Homeobox-leucine zipper TF1	+	chr6A	2805244	2809898
TRITD6Av1G001410	Os04g0401000 [Oryza sativa Japonica Group]	-	chr6A	2855887	2856589
TRITD6Av1G001430	Disease resistance RPM1	-	chr6A	2904310	2966175
TRITD6Av1G001450	wall-associated receptor kinase 2-like	+	chr6A	3040883	3041572
TRITD6Av1G001460	serine threonine kinase [Oryza sativa Japonica Group]	-	chr6A	3066732	3070125
TRITD6Av1G001470	serine threonine kinase [Oryza sativa Japonica Group]	+	chr6A	3078425	3082376
TRITD6Av1G001490	E3 ubiquitin- ligase KEG isoform X2 [Vitis vinifera]	+	chr6A	3087228	3097085
TRITD6Av1G001510	Sexual differentiation process isp7	-	chr6A	3173599	3175610
TRITD6Av1G001520	Disease resistance RPM1	+	chr6A	3228832	3230037
TRITD6Av1G001530	Disease resistance RPM1	+	chr6A	3230046	3235191
TRITD6Av1G001540	Topless-related 2	-	chr6A	3283412	3288646
TRITD6Av1G001550	hypothetical protein F775_21139	+	chr6A	3371379	3374083
TRITD6Av1G001580	Disease resistance RPM1	-	chr6A	3385024	3389632
TRITD6Av1G001660	Topless-related 2	+	chr6A	3533535	3538182
TRITD6Av1G001670	Disease resistance RPM1	+	chr6A	3547458	3548279
TRITD6Av1G001710	Os04g0113000 [Oryza sativa Japonica Group]	+	chr6A	3577194	3579179
TRITD6Av1G001770	INO80 complex subunit D-like [Elaeis guineensis]	+	chr6A	3650737	3651465
TRITD6Av1G001780	hypothetical protein TRIUR3_04486	-	chr6A	3657047	3658330
TRITD6Av1G001790	Tyrosine DOPA decarboxylase 3	-	chr6A	3677526	3679010
TRITD6Av1G001820	MKI67 FHA domain-interacting nucleolar phospho	-	chr6A	3714611	3716919
TRITD6Av1G001830	Os02g0104200 [Oryza sativa Japonica Group]	-	chr6A	3718805	3719350
TRITD6Av1G001840	Os02g0104200 [Oryza sativa Japonica Group]	-	chr6A	3721429	3722440
TRITD6Av1G001860	MADS-box SOC1	+	chr6A	3740509	3743058
TRITD6Av1G001910	---NA---	+	chr6A	3913415	3916104
TRITD6Av1G001930	Two-component response regulator ARR12	-	chr6A	3954181	3960256
TRITD6Av1G001940	Cytochrome P450 709B2	+	chr6A	3999187	4001638
TRITD6Av1G001960	4,5-DOPA dioxygenase extradiol [Oryza sativa Japonica Group]	-	chr6A	4009201	4010245
TRITD6Av1G001970	Flavonoid 3 -monooxygenase	+	chr6A	4014228	4016039
TRITD6Av1G001980	Isoflavone reductase	-	chr6A	4078783	4169369
TRITD6Av1G001990		+	chr6A	4093371	4302335
TRITD6Av1G002020	trihelix transcription factor GTL1-like	+	chr6A	4477720	4480594
TRITD6Av1G002060	PPR [Oryza sativa Indica Group]	+	chr6A	4585832	4601470
TRITD6Av1G002100	[Oryza sativa Japonica Group]	-	chr6A	4669621	4681347
TRITD6Av1G002160	nitric oxide synthase	+	chr6A	4907887	4912021
TRITD6Av1G002170	large proline-rich BAG6 isoform X1 [Oryza sativa Japonica Group]	+	chr6A	4912822	4922844
TRITD6Av1G002190	Os09g0329000 [Oryza sativa Japonica Group]	-	chr6A	4960229	4962493
TRITD6Av1G002210	Premnaspirodiene oxygenase	+	chr6A	4981914	4982884
TRITD6Av1G002240	Os10g0499500 [Oryza sativa Japonica Group]	+	chr6A	5058395	5059012
TRITD6Av1G002250	PPR [Oryza sativa Indica Group]	+	chr6A	5059421	5100519
TRITD6Av1G002280	Disease resistance RPM1	+	chr6A	5127478	5129263
TRITD6Av1G002330	Disease resistance RPM1	-	chr6A	5142709	5144409
TRITD6Av1G002350	PPR [Oryza sativa Indica Group]	-	chr6A	5154521	5167506
TRITD6Av1G002380	Os02g0104800 [Oryza sativa Japonica Group]	+	chr6A	5181756	5184270
TRITD6Av1G002570	hypothetical protein F775_15210	-	chr6A	5381931	5382563
TRITD6Av1G002580	bisdemethoxycurcumin synthase-like [Oryza sativa Japonica Group]	-	chr6A	5384731	5386058
TRITD6Av1G002620	O-methyltransferase ZRP4	-	chr6A	5581960	5583249
TRITD6Av1G002640	chalcone synthase [Oryza sativa Japonica Group]	+	chr6A	5682854	5684175
TRITD6Av1G002650	70 kDa peptidyl-prolyl isomerase	+	chr6A	5708305	5709663
TRITD6Av1G002660	hypothetical protein TRIUR3_13201	-	chr6A	5716884	5718871
TRITD6Av1G002700	DNA (cytosine-5)-methyltransferase 1	+	chr6A	5818703	5961602
TRITD6Av1G002710	hypothetical protein F775_21099	+	chr6A	5962703	6160879
TRITD6Av1G002730	NEDD8-conjugating enzyme Ubc12-like	+	chr6A	5983237	5987392
TRITD6Av1G002760	12-oxophytodienoate reductase 11 [Setaria italica]	-	chr6A	6175669	6176001
TRITD6Av1G002780	hypothetical protein F775_21321	-	chr6A	6181869	6182438
TRITD6Av1G002790	hypothetical protein TRIUR3_17744	-	chr6A	6185438	6186613
TRITD6Av1G002800	hypothetical protein F775_18732	-	chr6A	6195652	6196809
TRITD6Av1G002820	SKP1 1B	+	chr6A	6371837	6593902
TRITD6Av1G002830	hypothetical protein F775_18732	-	chr6A	6379050	6379550
TRITD6Av1G002840	hypothetical protein F775_42689	+	chr6A	6382367	6382660
TRITD6Av1G002860	hypothetical protein TRIUR3_21686	-	chr6A	6607029	6608428
TRITD6Av1G002900	[Hordeum vulgare vulgare]	-	chr6A	6678615	6683809
TRITD6Av1G002910	hypothetical protein F775_08797	+	chr6A	6702328	6702834
TRITD6Av1G002920	hypothetical protein F775_18733	+	chr6A	6706860	6707321
TRITD6Av1G002930	Cytokinin-O-glucosyltransferase 2	-	chr6A	6776018	6777562
TRITD6Av1G002940	Cytokinin-O-glucosyltransferase 2	-	chr6A	6812316	6907469
TRITD6Av1G002970	hypothetical protein F775_13071	-	chr6A	6827198	6827659
TRITD6Av1G003030	hypothetical protein TRIUR3_06344	-	chr6A	7056035	7069791
TRITD6Av1G003040	PST19	+	chr6A	7092085	7092825
TRITD6Av1G003070	U-box domain-containing 52	-	chr6A	7155661	7159337
TRITD6Av1G003080	Aspartate mitochondrial	+	chr6A	7162948	7166705
TRITD6Av1G003080.2	Aspartate aminotransferase	+	chr6A	7163321	7166705
TRITD6Av1G003090.1	Ripening-related protein	+	chr6A	7168351	7168569
TRITD6Av1G003100.1	Retrovirus-related Pol polyprotein from transposon TNT 1-94 TE	+	chr6A	7176919	7177239
TRITD6Av1G003110.1	RNA-directed DNA polymerase (reverse transcriptase)-related family protein	+	chr6A	7185441	7185950
TRITD6Av1G003120.1	Ripening related protein family	+	chr6A	7216174	7216743
TRITD6Av1G003130.1	Ripening related protein family	+	chr6A	7219175	7219735
TRITD6Av1G003140.1	Ripening related protein family	+	chr6A	7222179	7224864
TRITD6Av1G003150.1	Ripening related protein family	+	chr6A	7227325	7227867
TRITD6Av1G003160.1	Ripening related protein family	+	chr6A	7230300	7230869
TRITD6Av1G003170.1	Ripening related protein family	+	chr6A	7233328	7233870
TRITD6Av1G003180.1	Ripening related protein family	+	chr6A	7236185	7236754
TRITD6Av1G003190.1	Retrovirus-related Pol polyprotein from transposon TNT 1-94	-	chr6A	7249766	7250632
TRITD6Av1G003200.3	Transposon protein, putative, CACTA, En Spm sub-class	+	chr6A	7287724	7288418
TRITD6Av1G003210.1	RNA-directed DNA polymerase (reverse transcriptase)-related family protein	-	chr6A	7293367	7293813
TRITD6Av1G003220.1	Retrotransposon protein, putative, Ty3-gypsy subclass TE	-	chr6A	7311662	7311964
TRITD6Av1G003230.1	Retrotransposon protein, putative, Ty3-gypsy subclass TE	-	chr6A	7312742	7313053
TRITD6Av1G003240.1	Retrotransposon protein, putative, Ty3-gypsy subclass	+	chr6A	7352901	7357508
TRITD6Av1G003250.1	zinc finger MYM-type-like protein	+	chr6A	7359918	7360836
TRITD6Av1G003260.1	zinc finger MYM-type-like protein	+	chr6A	7360918	7361856
TRITD6Av1G003270.1	RNA binding	+	chr6A	7416394	7419086
TRITD6Av1G003270.5	Protein transport protein SEC16B-like protein	+	chr6A	7417811	7427228
TRITD6Av1G003270.6	COPII coat assembly protein sec16	+	chr6A	7420595	7427228
TRITD6Av1G003270.8	Protein transport protein SEC16B-like protein	+	chr6A	7423537	7426293
Disease-related CDS
TRITD6Av1G000920	mitogen-activated kinase kinase kinase 2-like isoform X1 [Zea mays]	-	chr6A	1587991	1592885	DOI: 10.1146/annurev-arplant-042809-112252
TRITD6Av1G000970	Patatin group A-3	+	chr6A	1622561	1624273	DOI: 10.1016/j.tplants.2010.09.005
TRITD6Av1G001020	kinase Xa21 [Oryza sativa Japonica Group]	-	chr6A	1661455	1662906	doi: 10.1038/s41598-020-73128-7
TRITD6Av1G001080	flavonoid 3 ,5 -hydroxylase 1-like	+	chr6A	1795065	1797207	https://doi.org/10.1016/j.plaphy.2021.12.037
TRITD6Av1G001100	caffeic acid O-methyltransferase	-	chr6A	1819093	1821301	DOI: 10.1038/s41598-018-24884-0
TRITD6Av1G001260	pectinesterase inhibitor domain containing [Zea mays]	+	chr6A	2131446	2132042	DOI: 10.1104/pp.17.01399
TRITD6Av1G001300	Disease resistance RPM1	+	chr6A	2213965	2218367	DOI: 10.1046/j.1365-313x.2000.00804.x
TRITD6Av1G001430	Disease resistance RPM1	-	chr6A	2904310	2966175	DOI: 10.1046/j.1365-313x.2000.00804.x
TRITD6Av1G001460	serine threonine kinase [Oryza sativa Japonica Group]	-	chr6A	3066732	3070125	https://doi.org/10.1094/MPMI-21-5-0507
TRITD6Av1G001470	serine threonine kinase [Oryza sativa Japonica Group]	+	chr6A	3078425	3082376	https://doi.org/10.1094/MPMI-21-5-0507
TRITD6Av1G001520	Disease resistance RPM1	+	chr6A	3228832	3230037	DOI: 10.1046/j.1365-313x.2000.00804.x
TRITD6Av1G001530	Disease resistance RPM1	+	chr6A	3230046	3235191	DOI: 10.1046/j.1365-313x.2000.00804.x
TRITD6Av1G001580	Disease resistance RPM1	-	chr6A	3385024	3389632	DOI: 10.1046/j.1365-313x.2000.00804.x
TRITD6Av1G001670	Disease resistance RPM1	+	chr6A	3547458	3548279	DOI: 10.1046/j.1365-313x.2000.00804.x
TRITD6Av1G001970	Flavonoid 3 -monooxygenase	+	chr6A	4014228	4016039	https://doi.org/10.1016/j.plaphy.2021.12.037
TRITD6Av1G001980	Isoflavone reductase	-	chr6A	4078783	4169369	DOI: 10.1016/j.jmb.2006.03.022
TRITD6Av1G002060	PPR [Oryza sativa Indica Group]	+	chr6A	4585832	4601470	https://doi.org/10.3390/ijms222011274
TRITD6Av1G002250	PPR [Oryza sativa Indica Group]	+	chr6A	5059421	5100519	https://doi.org/10.3390/ijms222011274
TRITD6Av1G002280	Disease resistance RPM1	+	chr6A	5127478	5129263	DOI: 10.1046/j.1365-313x.2000.00804.x
TRITD6Av1G002330	Disease resistance RPM1	-	chr6A	5142709	5144409	DOI: 10.1046/j.1365-313x.2000.00804.x
TRITD6Av1G002350	PPR [Oryza sativa Indica Group]	-	chr6A	5154521	5167506	https://doi.org/10.3390/ijms222011274
TRITD6Av1G002640	chalcone synthase [Oryza sativa Japonica Group]	+	chr6A	5682854	5684175	DOI:10.1007/s11101-011-9211-7

## Sheet: QSr_CxN.6A.1
Gene ID	Description	Strand	Chromosome	Gene start (bp)	Gene end (bp)
TRITD6Av1G002800.1	Mitochondrial transcription termination factor-like	-	chr6A	6195652	6196809
TRITD6Av1G002810.1	Cytochrome bc1 complex cytochrome b subunit G	+	chr6A	6312339	6312587
TRITD6Av1G002820.1	SKP1-like protein	+	chr6A	6371837	6373022
TRITD6Av1G002830.1	Mitochondrial transcription termination factor-like	-	chr6A	6379050	6379550
TRITD6Av1G002840.1	Pyruvate dehydrogenase E1 component subunit alpha G	+	chr6A	6382367	6382660
TRITD6Av1G002850.1	NADH-dependent phenylglyoxylate dehydrogenase subunit epsilon G	+	chr6A	6604353	6604664
TRITD6Av1G002860.1	Mitochondrial transcription termination factor-like	-	chr6A	6607029	6608428
TRITD6Av1G002870.1	Retrotransposon protein, putative, unclassified	+	chr6A	6631042	6631404
TRITD6Av1G002880.1	Phox (PX) domain protein G	-	chr6A	6638680	6638994
TRITD6Av1G002890.1	Adenylyl cyclase-associated protein 1 G	-	chr6A	6649507	6650030
TRITD6Av1G002900.1	Nitrate reductase	-	chr6A	6678615	6683218
TRITD6Av1G002910.1	Mitochondrial transcription termination factor-like	+	chr6A	6702328	6702834
TRITD6Av1G002920.1	Mitochondrial transcription termination factor-like	+	chr6A	6706860	6707321
TRITD6Av1G002930.1	Glycosyltransferase	-	chr6A	6776018	6777562
TRITD6Av1G002940.1	Glycosyltransferase	-	chr6A	6812316	6815058
TRITD6Av1G002950.1	Ribosomal RNA small subunit methyltransferase H G	+	chr6A	6814273	6907943
TRITD6Av1G002960.1	RNA-directed DNA polymerase (Reverse transcriptase)-related family protein	+	chr6A	6819632	6820071
TRITD6Av1G002970.1	Mitochondrial transcription termination factor-like	-	chr6A	6827198	6827659
TRITD6Av1G002980.1	Transposon protein, putative, Mutator sub-class TE	+	chr6A	6910571	6910996
TRITD6Av1G002990.1	abscisic acid responsive elements-binding factor 2 G	+	chr6A	6911828	6912214
TRITD6Av1G003000.1	Glucose-methanol-choline (GMC) oxidoreductase family protein G	+	chr6A	6946225	6946713
TRITD6Av1G003010.1	Retrovirus-related Pol polyprotein from transposon TNT 1-94	+	chr6A	7003199	7003594
TRITD6Av1G003020.1	Dirigent protein	+	chr6A	7050959	7051501
TRITD6Av1G003030.1	Mitochondrial transcription termination factor-like	-	chr6A	7056035	7069791
TRITD6Av1G003040.1	Glucose-repressible alcohol dehydrogenase transcriptional effector G	+	chr6A	7092085	7092825
TRITD6Av1G003050.1	Retrovirus-related Pol polyprotein from transposon TNT 1-94	-	chr6A	7117923	7118411
TRITD6Av1G003060.1	Retrovirus-related Pol polyprotein from transposon TNT 1-94	-	chr6A	7120491	7120898
TRITD6Av1G003070.1	Protein kinase	-	chr6A	7155661	7159337
TRITD6Av1G003080.1	Aspartate aminotransferase	+	chr6A	7162948	7166705
TRITD6Av1G003090.1	Ripening-related protein	+	chr6A	7168351	7168569
TRITD6Av1G003100.1	Retrovirus-related Pol polyprotein from transposon TNT 1-94 TE	+	chr6A	7176919	7177239
TRITD6Av1G003110.1	RNA-directed DNA polymerase (reverse transcriptase)-related family protein	+	chr6A	7185441	7185950
TRITD6Av1G003120.1	Ripening related protein family	+	chr6A	7216174	7216743
TRITD6Av1G003130.1	Ripening related protein family	+	chr6A	7219175	7219735
TRITD6Av1G003140.1	Ripening related protein family	+	chr6A	7222179	7224864
TRITD6Av1G003150.1	Ripening related protein family	+	chr6A	7227325	7227867
TRITD6Av1G003160.1	Ripening related protein family	+	chr6A	7230300	7230869
TRITD6Av1G003170.1	Ripening related protein family	+	chr6A	7233328	7233870
TRITD6Av1G003180.1	Ripening related protein family	+	chr6A	7236185	7236754
TRITD6Av1G003190.1	Retrovirus-related Pol polyprotein from transposon TNT 1-94	-	chr6A	7249766	7250632
TRITD6Av1G003200.3	Transposon protein, putative, CACTA, En Spm sub-class	+	chr6A	7287724	7288418
TRITD6Av1G003210.1	RNA-directed DNA polymerase (reverse transcriptase)-related family protein	-	chr6A	7293367	7293813
TRITD6Av1G003220.1	Retrotransposon protein, putative, Ty3-gypsy subclass TE	-	chr6A	7311662	7311964
TRITD6Av1G003230.1	Retrotransposon protein, putative, Ty3-gypsy subclass TE	-	chr6A	7312742	7313053
TRITD6Av1G003240.1	Retrotransposon protein, putative, Ty3-gypsy subclass	+	chr6A	7352901	7357508
TRITD6Av1G003250.1	zinc finger MYM-type-like protein	+	chr6A	7359918	7360836
TRITD6Av1G003270.1	RNA binding	+	chr6A	7416394	7419086
TRITD6Av1G003270.5	Protein transport protein SEC16B-like protein	+	chr6A	7417811	7427228
TRITD6Av1G003270.6	COPII coat assembly protein sec16	+	chr6A	7420595	7427228
TRITD6Av1G003270.8	Protein transport protein SEC16B-like protein	+	chr6A	7423537	7426293
TRITD6Av1G003280.1	Pol polyprotein	-	chr6A	7431464	7431865
TRITD6Av1G003290.1	Mitochondrial transcription termination factor-like	+	chr6A	7435410	7437549
TRITD6Av1G003300.1	3-oxoacyl-reductase	+	chr6A	7446188	7447736
TRITD6Av1G003310.1	Mitochondrial transcription termination factor-like	+	chr6A	7449609	7450742
TRITD6Av1G003320.1	Protein kinase-like	-	chr6A	7471709	7476693
TRITD6Av1G003330.1	Mitochondrial transcription termination factor-like	+	chr6A	7573263	7574162
TRITD6Av1G003340.1	Histidine-containing phosphotransfer protein	+	chr6A	7582300	7586025
TRITD6Av1G003350.1	Far1	+	chr6A	7596826	7597784
TRITD6Av1G003360.1	E3 ubiquitin-protein ligase G	-	chr6A	7604910	7605985
TRITD6Av1G003370.1	Mitochondrial transcription termination factor-like	+	chr6A	7668884	7671771
TRITD6Av1G003380.1	NBS-LRR-like resistance protein	-	chr6A	7674253	7675893
TRITD6Av1G003390.1	NBS-LRR-like resistance protein	-	chr6A	7676177	7676689
TRITD6Av1G003400.1	Disease resistance protein (NBS-LRR class) family	-	chr6A	7677348	7678325
TRITD6Av1G003410.1	Phosphorylase b kinase regulatory subunit alpha, skeletal muscle isoform G	-	chr6A	7678814	7679825
TRITD6Av1G003420.1	myosin-binding protein (Protein of unknown function, DUF593) U	-	chr6A	7704308	7704640
TRITD6Av1G003430.1	Cytochrome b559 subunit alpha	-	chr6A	7752467	7753860
TRITD6Av1G003450.1	Protein kinase superfamily protein G	+	chr6A	8114310	8114636
TRITD6Av1G003460.1	P-loop containing nucleoside triphosphate hydrolases superfamily protein G	+	chr6A	8128218	8128762
TRITD6Av1G003470.1	NOSIC domain protein G	-	chr6A	8138512	8138889
TRITD6Av1G003480.1	Cytosolic Fe-S cluster assembly factor nubp1 G	-	chr6A	8143076	8143691
TRITD6Av1G003480.2	Formate--tetrahydrofolate ligase G	-	chr6A	8143293	8143691
TRITD6Av1G003490.1	Myb SANT-like DNA-binding domain protein	-	chr6A	8143856	8145603
TRITD6Av1G003500.1	KH domain-containing protein zinc finger (CCCH type) family protein TE?	+	chr6A	8159370	8159861
TRITD6Av1G003510.1	Ankyrin repeat family protein	-	chr6A	8166447	8167066
TRITD6Av1G003520.1	Leucine-rich repeat protein kinase family protein G	-	chr6A	8200626	8200973
TRITD6Av1G003530.1	Myosin-2 G	+	chr6A	8209270	8212239
TRITD6Av1G003540.1	Thaumatin-like protein-like protein G	-	chr6A	8229975	8230466
TRITD6Av1G003550.1	Zinc finger MYM-type protein 1	+	chr6A	8292784	8293062
TRITD6Av1G003560.1	Retrotransposon protein, putative, Ty3-gypsy subclass TE	-	chr6A	8299472	8299861
TRITD6Av1G003570.1	Retrovirus-related Pol polyprotein from transposon TNT 1-94 TE	-	chr6A	8333119	8333604
TRITD6Av1G003580.1	Retrotransposon protein, putative, Ty3-gypsy subclass	+	chr6A	8429989	8430621
TRITD6Av1G003590.1	Hydroxycinnamoyl-CoA shikimate quinate hydroxycinnamoyltransferase	-	chr6A	8441468	8443458
TRITD6Av1G003600.1	Hydroxycinnamoyl-CoA shikimate quinate hydroxycinnamoyltransferase	-	chr6A	8442660	8443144
TRITD6Av1G003620.1	Potassium-transporting ATPase potassium-binding subunit G	-	chr6A	8445969	8446289
TRITD6Av1G003630.1	Hydroxycinnamoyl-CoA shikimate quinate hydroxycinnamoyltransferase	-	chr6A	8450579	8451091
TRITD6Av1G003640.1	Hydroxycinnamoyl-CoA shikimate quinate hydroxycinnamoyltransferase	-	chr6A	8458638	8458961
TRITD6Av1G003650.1	Hydroxycinnamoyl-CoA shikimate quinate hydroxycinnamoyltransferase	+	chr6A	8459748	8461208
TRITD6Av1G003660.1	Protein TPLATE G	+	chr6A	8461410	8461721
TRITD6Av1G003670.1	Hydroxycinnamoyl-CoA shikimate quinate hydroxycinnamoyltransferase	+	chr6A	8464607	8465248
TRITD6Av1G003680.1	Hydroxycinnamoyl-CoA shikimate quinate hydroxycinnamoyltransferase	+	chr6A	8467103	8468711
TRITD6Av1G003690.1	Disease resistance protein (TIR-NBS-LRR class) family	-	chr6A	8480771	8481789
TRITD6Av1G003690.2	NBS-LRR resistance-like protein	-	chr6A	8481621	8482973
TRITD6Av1G003700.1	Bifunctional protein FolD G	-	chr6A	8499089	8499574
TRITD6Av1G003710.1	Hydroxycinnamoyl-CoA shikimate quinate hydroxycinnamoyltransferase	+	chr6A	8541741	8542515
TRITD6Av1G003720.1	tRNA uridine 5-carboxymethylaminomethyl modification enzyme MnmG G	+	chr6A	8549444	8552638
TRITD6Av1G003730.1	Hydroxycinnamoyl-CoA shikimate quinate hydroxycinnamoyltransferase	+	chr6A	8595137	8596182
TRITD6Av1G003740.1	Protein kinase-like	-	chr6A	8659001	8662878
TRITD6Av1G003750.1	Endonuclease exonuclease phosphatase family protein	+	chr6A	8706541	8707302
TRITD6Av1G003760.1	Retrovirus-related Pol polyprotein from transposon TNT 1-94	-	chr6A	8745040	8745354
TRITD6Av1G003770.10	Protein kinase-like	-	chr6A	8756697	8762613
TRITD6Av1G003780.1	Hydroxycinnamoyl-CoA shikimate quinate hydroxycinnamoyltransferase	+	chr6A	8807844	8809623
TRITD6Av1G003780.2	Hydroxycinnamoyl-CoA shikimate quinate hydroxycinnamoyltransferase	+	chr6A	8807925	8808739
TRITD6Av1G003790.1	Kinase family protein	-	chr6A	8850998	8865494
TRITD6Av1G003800.1	Protein kinase-like	-	chr6A	8866130	8882961
TRITD6Av1G003810.1	NBS-LRR resistance-like protein	+	chr6A	8916288	8916953
TRITD6Av1G003820.1	NBS-LRR resistance-like protein	+	chr6A	8916992	8918770
TRITD6Av1G003830.1	Neuronal acetylcholine receptor subunit alpha-10 G	-	chr6A	8941554	8941871
TRITD6Av1G003840.1	Retrotransposon protein, putative, Ty3-gypsy subclass	+	chr6A	8976416	8993459
TRITD6Av1G003850.1	Disease resistance protein (TIR-NBS-LRR class) family	+	chr6A	8993512	8994726
TRITD6Av1G003860.1	proline-rich spliceosome-associated (PSP) family protein G	-	chr6A	9001897	9002361
TRITD6Av1G003870.1	D-3-phosphoglycerate dehydrogenase G	-	chr6A	9004814	9005695
TRITD6Av1G003890.1	Mitochondrial transcription termination factor-like	+	chr6A	9415514	9416023
TRITD6Av1G003900.1	glutamate receptor 1.1 G	-	chr6A	9418076	9418492
TRITD6Av1G003910.1	Polynucleotidyl transferase, ribonuclease H-like superfamily protein	-	chr6A	9419572	9420405
TRITD6Av1G003920.1	S-adenosyl-L-methionine-dependent methyltransferases superfamily protein	+	chr6A	9430957	9432505
TRITD6Av1G003930.1	Mitochondrial inner membrane protease subunit 1	-	chr6A	9435729	9437471
TRITD6Av1G003940.1	Retrovirus-related Pol polyprotein from transposon TNT 1-94	-	chr6A	9448661	9449110
TRITD6Av1G003950.1	Hydroxycinnamoyl-CoA shikimate quinate hydroxycinnamoyltransferase	+	chr6A	9556565	9557215
TRITD6Av1G003960.1	Hydroxycinnamoyl-CoA shikimate quinate hydroxycinnamoyltransferase	-	chr6A	9559743	9560063
TRITD6Av1G003970.1	Retrovirus-related Pol polyprotein from transposon TNT 1-94	+	chr6A	9563467	9564201
TRITD6Av1G003980.1	Retrovirus-related Pol polyprotein from transposon TNT 1-94	-	chr6A	9574991	9575896
TRITD6Av1G003990.1	Hydroxycinnamoyl-CoA shikimate quinate hydroxycinnamoyltransferase	-	chr6A	9578625	9579666
TRITD6Av1G004000.1	Retrovirus-related Pol polyprotein from transposon TNT 1-94	-	chr6A	9580891	9581925
TRITD6Av1G004010.1	Retrovirus-related Pol polyprotein from transposon TNT 1-94	-	chr6A	9583619	9584728
TRITD6Av1G004020.1	NBS-LRR resistance-like protein	+	chr6A	9623360	9623803
TRITD6Av1G004030.1	NBS-LRR resistance-like protein	+	chr6A	9642228	9645768
TRITD6Av1G004040.10	Acid beta-fructofuranosidase	-	chr6A	9700635	9740650
TRITD6Av1G004050.1	histone acetyltransferase of the MYST family 2 G	+	chr6A	9701912	9702328
TRITD6Av1G004060.1	Signal transduction histidine kinase, hybrid-type, ethylene sensor G	-	chr6A	9737547	9737858
TRITD6Av1G004070.1	Retrotransposon protein, putative, Ty1-copia subclass TE	-	chr6A	9793284	9793604
TRITD6Av1G004080.1	NBS-LRR resistance-like protein	-	chr6A	9829734	9831864
TRITD6Av1G004090.1	NBS-LRR resistance-like protein	-	chr6A	9914419	9915667
TRITD6Av1G004100.1	NBS-LRR resistance-like protein	-	chr6A	9915860	9916297
TRITD6Av1G004110.1	NBS-LRR resistance-like protein	-	chr6A	9916404	9917528
TRITD6Av1G004120.1	Transposon protein, putative, CACTA, En Spm sub-class	-	chr6A	9918130	9923627
TRITD6Av1G004130.1	Transposon protein, putative, CACTA, En Spm sub-class TE	-	chr6A	9928089	9928472
TRITD6Av1G004140.1	Transposon protein, putative, CACTA, En Spm sub-class	-	chr6A	9928751	9929455
TRITD6Av1G004150.1	Transposon protein, putative, CACTA, En Spm sub-class	-	chr6A	9929555	9930088
TRITD6Av1G004160.1	Pentatricopeptide repeat-containing family protein	-	chr6A	9934640	9937340
TRITD6Av1G004170.1	F-box domain containing protein	-	chr6A	9988776	9991020
TRITD6Av1G004180.1	F-box domain containing protein	-	chr6A	10001916	10036110
TRITD6Av1G004190.1	Ral GTPase-activating protein subunit alpha-2 G	+	chr6A	10003861	10036113
TRITD6Av1G004200.1	Member of the kelch motif protein family G	-	chr6A	10028535	10030622
TRITD6Av1G004210.1	TGACG motif-binding factor 6 G	-	chr6A	10061441	10061689
TRITD6Av1G004220.1	cytochrome P450, family 702, subfamily A, polypeptide 2 G	-	chr6A	10062790	10064023
TRITD6Av1G004230.1	Zinc finger with UFM1-specific peptidase domain protein	+	chr6A	10115222	10117425
TRITD6Av1G004240.1	8-amino-7-oxononanoate synthase G	+	chr6A	10118009	10118323
TRITD6Av1G004250.1	Transposon protein, putative, CACTA, En Spm sub-class TE	+	chr6A	10191384	10191680
TRITD6Av1G004260.1	ATP-dependent helicase nuclease subunit A	+	chr6A	10199384	10200568
TRITD6Av1G004270.1	Leucine-rich repeat receptor-like protein kinase family protein, putative	+	chr6A	10205628	10208744
TRITD6Av1G004280.1	Leucine-rich repeat receptor-like protein kinase family protein, putative	+	chr6A	10226619	10227722
TRITD6Av1G004300.1	Bifunctional inhibitor lipid-transfer protein seed storage 2S albumin superfamily protein G	-	chr6A	10254462	10254951
TRITD6Av1G004310.1	Kinase family protein	-	chr6A	10268487	10270320
TRITD6Av1G004320.1	3-ketoacyl-CoA synthase	+	chr6A	10282194	10283663
TRITD6Av1G004330.1	importin alpha isoform 7 G	-	chr6A	10282836	10283693
TRITD6Av1G004340.1	Vacuolar membrane protease G	+	chr6A	10285012	10286843
TRITD6Av1G004350.1	Two-component response regulator-like APRR1 G	-	chr6A	10353365	10353700
TRITD6Av1G004360.1	Cytosolic 5 -nucleotidase 3A G	+	chr6A	10377806	10378175
TRITD6Av1G004370.1	60S ribosomal protein L12 G	+	chr6A	10386782	10387111
TRITD6Av1G004380.1	Protein FAR1-RELATED SEQUENCE 5	+	chr6A	10388275	10388886
TRITD6Av1G004390.1	Transmembrane protein	+	chr6A	10434371	10438638
TRITD6Av1G004400.1	Kinase family protein	-	chr6A	10440231	10442048
TRITD6Av1G004410.1	Retrotransposon protein, putative, unclassified	-	chr6A	10495649	10496353
TRITD6Av1G004420.1	LINE-1 reverse transcriptase like	-	chr6A	10496669	10497472
TRITD6Av1G004430.1	Retrovirus-related Pol polyprotein from transposon TNT 1-94 TE	+	chr6A	10510351	10510749
TRITD6Av1G004440.1	senescence-associated family protein (DUF581)	-	chr6A	10522688	10522909
TRITD6Av1G004450.1	U5 small nuclear ribonucleoprotein helicase	+	chr6A	10535596	10544027
TRITD6Av1G004450.2	ATP-dependent RNA helicase	+	chr6A	10536406	10543363
TRITD6Av1G004450.4	ATP-dependent RNA helicase	+	chr6A	10536802	10540391
TRITD6Av1G004450.6	U5 small nuclear ribonucleoprotein helicase	+	chr6A	10537340	10544027
TRITD6Av1G004460.10	Disease resistance protein RPM1	+	chr6A	10556296	10557550
TRITD6Av1G004470.1	Mitochondrial transcription termination factor-like	+	chr6A	10571086	10571625
TRITD6Av1G004480.1	vamp synaptobrevin-associated protein 27-2 G	-	chr6A	10573296	10574281
TRITD6Av1G004490.1	3-ketoacyl-CoA synthase	-	chr6A	10582416	10583879
TRITD6Av1G004500.1	F-box family protein	+	chr6A	10623243	10625253
TRITD6Av1G004510.1	Pheophorbide a oxygenase family protein with Rieske 2Fe-2S domain-containing protein G	+	chr6A	10629364	10629663
TRITD6Av1G004520.1	F-box domain containing protein, expressed	+	chr6A	10734101	10735497
TRITD6Av1G004530.1	Peroxidase superfamily protein G	+	chr6A	10736888	10737244
TRITD6Av1G004540.1	F-box domain containing protein, expressed	-	chr6A	10770225	10771693
TRITD6Av1G004550.1	Transposon protein, putative, CACTA, En Spm sub-class	-	chr6A	10817269	10817586
TRITD6Av1G004560.1	Protein FAR1-RELATED SEQUENCE 5	+	chr6A	10831151	10831843
TRITD6Av1G004570.1	Protein FAR1-RELATED SEQUENCE 5	+	chr6A	10831853	10833491
TRITD6Av1G004580.1	Protein FAR1-RELATED SEQUENCE 5 TE	+	chr6A	10833549	10834991
TRITD6Av1G004590.1	Sentrin-specific protease	-	chr6A	10835453	10836699
TRITD6Av1G004600.1	Hippocampus abundant transcript-like protein 1 G	-	chr6A	10837353	10842253
TRITD6Av1G004610.1	Ryanodine-inositol 1,4,5-triphosphate receptor Ca2+ channel G	-	chr6A	10888739	10889221
TRITD6Av1G004620.1	Retrovirus-related Pol polyprotein from transposon TNT 1-94	-	chr6A	10903265	10903606
TRITD6Av1G004630.1	Retrovirus-related Pol polyprotein from transposon TNT 1-94	-	chr6A	10905775	10906182
TRITD6Av1G004640.1	Chloroplast stem-loop binding protein	-	chr6A	10980704	10983392
TRITD6Av1G004640.2	Chloroplast stem-loop binding protein	-	chr6A	10981587	10982437
TRITD6Av1G004650.1	tRNA-2-methylthio-N(6)-dimethylallyladenosine synthase G	+	chr6A	10987861	10988232
TRITD6Av1G004660.1	F-box domain containing protein, expressed TE?	+	chr6A	11002159	11003624
TRITD6Av1G004670.1	Retrovirus-related Pol polyprotein LINE-1	+	chr6A	11005210	11005887
TRITD6Av1G004680.1	Transposon protein, putative, CACTA, En Spm sub-class	-	chr6A	11017449	11017820
TRITD6Av1G004690.1	F-box family protein	+	chr6A	11022245	11026923
TRITD6Av1G004690.2	GMP synthase [glutamine-hydrolyzing] G	+	chr6A	11026266	11026523
TRITD6Av1G004700.1	Pseudo response regulator, putative isoform 2 G	-	chr6A	11024108	11025316
TRITD6Av1G004710.1	F-box domain containing protein, expressed	-	chr6A	11035586	11036968
TRITD6Av1G004720.1	Retrovirus-related Pol polyprotein from transposon TNT 1-94	+	chr6A	11048871	11049389
TRITD6Av1G004730.1	Retrovirus-related Pol polyprotein from transposon opus	+	chr6A	11064017	11064517
TRITD6Av1G004740.1	F-box family protein	+	chr6A	11094354	11095232
TRITD6Av1G004750.1	Collagen alpha-5(VI) chain G	-	chr6A	11103437	11105586
TRITD6Av1G004750.2	Deformed epidermal autoregulatory factor 1 homolog	-	chr6A	11103544	11105576
TRITD6Av1G004760.1	Two-component response regulator	+	chr6A	11152045	11161816
TRITD6Av1G004770.1	Two-component response regulator	+	chr6A	11186254	11187080
TRITD6Av1G004770.5	Ribonuclease H-like superfamily protein	+	chr6A	11187754	11188395
TRITD6Av1G004780.1	Retrotransposon protein, putative, Ty3-gypsy subclass	+	chr6A	11190148	11190699
TRITD6Av1G004790.1	histone deacetylase 3 G	+	chr6A	11193202	11193570
TRITD6Av1G004800.1	Holliday junction ATP-dependent DNA helicase RuvB	+	chr6A	11205794	11209758
TRITD6Av1G004810.1	Small cell adhesion glycoprotein G	+	chr6A	11210257	11210811
TRITD6Av1G004820.1	Lysine-specific demethylase 3B	-	chr6A	11214361	11219416
TRITD6Av1G004830.1	helicase domain-containing protein IBR domain-containing protein zinc finger protein-like protein TE?	+	chr6A	11224954	11225529
TRITD6Av1G004840.1	Polynucleotidyl transferase, ribonuclease H-like superfamily protein	-	chr6A	11225681	11226589
TRITD6Av1G004850.1	Beta-insect toxin AaBTxL1 G	-	chr6A	11380690	11380905
TRITD6Av1G004860.1	Retrovirus-related Pol polyprotein from transposon TNT 1-94	+	chr6A	11396442	11396738
TRITD6Av1G004870.1	Transposon protein, putative, CACTA, En Spm sub-class TE	-	chr6A	11423682	11423990
TRITD6Av1G004880.1	Retrovirus-related Pol polyprotein from transposon TNT 1-94	+	chr6A	11507409	11507843
TRITD6Av1G004880.2	Elongation factor 4 G	+	chr6A	11507495	11507764
TRITD6Av1G004890.1	UPF0122 protein CLM_2743 G	+	chr6A	11513550	11515063
TRITD6Av1G004900.1	B3 domain-containing protein	+	chr6A	11522502	11524058
TRITD6Av1G004910.1	Protein KINESIN LIGHT CHAIN-RELATED 3	-	chr6A	11537491	11541138
TRITD6Av1G004920.1	Protein FAR1-RELATED SEQUENCE 5	-	chr6A	11554011	11554571
TRITD6Av1G004930.1	Protein FAR1-RELATED SEQUENCE 5	-	chr6A	11554686	11555018
TRITD6Av1G004940.1	Flowering promoting factor-like 1 G	+	chr6A	11588895	11589218
TRITD6Av1G004950.1	Retrotransposon protein, putative, unclassified TE	-	chr6A	11637636	11637980
TRITD6Av1G004960.1	ATPase E1-E2 type family protein haloacid dehalogenase-like hydrolase family protein G	-	chr6A	11657204	11657509
TRITD6Av1G004970.1	3-ketoacyl-CoA synthase	-	chr6A	11657856	11659232
TRITD6Av1G004980.1	Retrotransposon protein, putative, Ty3-gypsy subclass	+	chr6A	11694733	11695083
TRITD6Av1G004990.1	Retrotransposon protein, putative, Ty3-gypsy subclass	+	chr6A	11727225	11727638
TRITD6Av1G005000.1	Retrotransposon protein, putative, unclassified TE	-	chr6A	11751549	11751854
TRITD6Av1G005010.1	Transposon protein, putative, Mutator sub-class	+	chr6A	11803413	11803799
TRITD6Av1G005020.1	Transposon protein, putative, Mutator sub-class	+	chr6A	11806772	11808737
TRITD6Av1G005030.1	Elongation factor P-like protein, putative isoform 3 G	+	chr6A	11811406	11817717
TRITD6Av1G005040.1	Translation initiation factor IF-2 G	-	chr6A	11813242	11813655
TRITD6Av1G005050.1	GDSL esterase lipase	-	chr6A	11818377	11819624
TRITD6Av1G005060.1	F-box domain containing protein TE?	-	chr6A	11822499	11822966
TRITD6Av1G005070.1	F-box family protein	-	chr6A	11823048	11823908
TRITD6Av1G005080.1	F-box family protein	+	chr6A	11825197	11828185
TRITD6Av1G005090.1	Long chain acyl-CoA synthetase 8 G	+	chr6A	11832297	11832623
TRITD6Av1G005100.1	F-box domain containing protein	-	chr6A	11837352	11837923
TRITD6Av1G005110.1	F-box protein	+	chr6A	11888822	11895514
TRITD6Av1G005120.1	Transposon Ty3-I Gag-Pol polyprotein	-	chr6A	11910312	11910644
TRITD6Av1G005130.1	ArfGap RecO-like zinc finger domain-containing protein TE?	-	chr6A	11916681	11917226
TRITD6Av1G005130.2	Polyadenylate-binding protein 1 G	-	chr6A	11917112	11917588
TRITD6Av1G005140.1	Transposon protein, putative, CACTA, En Spm sub-class	+	chr6A	11924172	11925134
TRITD6Av1G005150.1	Protein kinase family protein	-	chr6A	11959988	11963255
TRITD6Av1G005150.3	wall-associated receptor kinase-like protein	-	chr6A	11961145	11963255
TRITD6Av1G005160.1	Retrovirus-related Pol polyprotein from transposon TNT 1-94 TE	-	chr6A	11974758	11975147
TRITD6Av1G005170.1	Retrovirus-related Pol polyprotein from transposon TNT 1-94	-	chr6A	12007894	12008421
TRITD6Av1G005180.1	calpain-type cysteine protease family G	-	chr6A	12022153	12022509
TRITD6Av1G005190.10	Disease resistance protein RPM1	-	chr6A	12042407	12044575
TRITD6Av1G005200.1	NBS-LRR-like resistance protein	+	chr6A	12106056	12110715
TRITD6Av1G005200.2	Disease resistance protein RGA2 G	+	chr6A	12106069	12106581
TRITD6Av1G005210.1	Gag-pol polyprotein	-	chr6A	12113623	12114486
TRITD6Av1G005220.1	Transposon protein, putative, CACTA, En Spm sub-class TE	-	chr6A	12130693	12131358
TRITD6Av1G005230.1	Transposon protein, putative, CACTA, En Spm sub-class	-	chr6A	12136948	12137292
TRITD6Av1G005240.1	Transposon protein, putative, CACTA, En Spm sub-class	-	chr6A	12137716	12139146
TRITD6Av1G005250.1	Transposon protein, putative, CACTA, En Spm sub-class	-	chr6A	12139147	12140127
TRITD6Av1G005260.1	Two-component response regulator G	-	chr6A	12144315	12145867
TRITD6Av1G005270.1	Retrovirus-related Pol polyprotein from transposon TNT 1-94	+	chr6A	12150996	12151334
TRITD6Av1G005280.1	Myb SANT-like DNA-binding domain protein	-	chr6A	12185948	12186473
TRITD6Av1G005290.1	Retrovirus-related Pol polyprotein from transposon TNT 1-94	+	chr6A	12260550	12260996
TRITD6Av1G005300.1	Retrovirus-related Pol polyprotein from transposon TNT 1-94	-	chr6A	12281080	12282663
TRITD6Av1G005310.1	ATP phosphoribosyltransferase G	+	chr6A	12316806	12317751
TRITD6Av1G005310.2	DNA-directed RNA polymerase subunit A G	+	chr6A	12316945	12317362
TRITD6Av1G005320.1	Allene oxide synthase	+	chr6A	12346316	12347761
TRITD6Av1G005330.1	Vesicle transport protein USE1	+	chr6A	12377398	12379091
TRITD6Av1G005340.1	60 kDa chaperonin	-	chr6A	12381115	12384691
TRITD6Av1G005350.1	Protein kinase superfamily protein G	+	chr6A	12393555	12394338
TRITD6Av1G005360.1	Leucine-rich repeat receptor-like protein kinase family protein	+	chr6A	12437659	12438627
TRITD6Av1G005370.1	Retrovirus-related Pol polyprotein from transposon TNT 1-94 TE	-	chr6A	12475583	12475891
TRITD6Av1G005380.1	Retrovirus-related Pol polyprotein from transposon TNT 1-94	-	chr6A	12548569	12548868
TRITD6Av1G005390.1	Ubiquitin carboxyl-terminal hydrolase 16 G	+	chr6A	12584502	12587244
TRITD6Av1G005400.1	Peptidyl-tRNA hydrolase G	+	chr6A	12603121	12603447
TRITD6Av1G005410.1	NADH-quinone oxidoreductase subunit D G	+	chr6A	12607973	12630680
TRITD6Av1G005410.2	suppressor of npr1-1 constitutive 4 G	+	chr6A	12621853	12630702
TRITD6Av1G005420.10	Receptor-like kinase	-	chr6A	12621721	12631986
TRITD6Av1G005430.1	chromatin remodeling factor	-	chr6A	12636573	12654409
TRITD6Av1G005440.1	Retrovirus-related Pol polyprotein from transposon TNT 1-94	-	chr6A	12703823	12704158
TRITD6Av1G005450.1	Retrovirus-related Pol polyprotein from transposon TNT 1-94	-	chr6A	12704600	12706033
TRITD6Av1G005460.1	Pentatricopeptide repeat-containing protein	-	chr6A	12784001	12793007
TRITD6Av1G005460.2	Transposon Ty3-G Gag-Pol polyprotein TE	-	chr6A	12785506	12793093
TRITD6Av1G005470.1	Bifunctional pinoresinol-lariciresinol reductase 2 G	-	chr6A	12786387	12786719
TRITD6Av1G005480.1	Retrotransposon protein, putative, unclassified, expressed	+	chr6A	12786697	12788199
TRITD6Av1G005490.1	Polynucleotidyl transferase, ribonuclease H-like superfamily protein	+	chr6A	12791459	12792124
TRITD6Av1G005500.1	ARM repeat superfamily protein G	-	chr6A	12793397	12793714
TRITD6Av1G005510.10	Pre-mRNA-processing protein 40A	-	chr6A	12823652	12829175
TRITD6Av1G005510.1	Argininosuccinate lyase G	-	chr6A	12815990	12817677
TRITD6Av1G005510.2	Pre-mRNA-processing protein 40A	-	chr6A	12816548	12829175
TRITD6Av1G005520.10	Mannosyltransferase	+	chr6A	12840090	12842662
TRITD6Av1G005530.1	Protein kinase	-	chr6A	12844379	12846433
TRITD6Av1G005530.3	wall-associated receptor kinase-like protein	-	chr6A	12844990	12853268
TRITD6Av1G005530.4	Receptor-like protein kinase	-	chr6A	12850272	12852706
TRITD6Av1G005530.7	wall-associated receptor kinase-like protein	-	chr6A	12851354	12853268
TRITD6Av1G005540.1	Wall-associated receptor kinase 3	-	chr6A	12846500	12847064
TRITD6Av1G005550.1	50S ribosomal protein L11 G	-	chr6A	12855563	12855877
TRITD6Av1G005560.1	F-box domain containing protein TE?	+	chr6A	12856018	12856746
TRITD6Av1G005570.1	Retrotransposon protein, putative, Ty3-gypsy subclass	-	chr6A	12863769	12864422
TRITD6Av1G005580.1	Subtilisin-like protease	+	chr6A	12883751	12885970
TRITD6Av1G005590.1	Alanine--tRNA ligase	+	chr6A	12947469	12947927
TRITD6Av1G005600.1	HMG1 2-like protein G	-	chr6A	12973708	12974649
TRITD6Av1G005610.1	Subtilisin-like protease	+	chr6A	13050991	13052634
TRITD6Av1G005620.1	Germin-like protein	+	chr6A	13058899	13059585
TRITD6Av1G005630.1	Retrovirus-related Pol polyprotein from transposon TNT 1-94 TE	-	chr6A	13080427	13080765
TRITD6Av1G005640.1	Retrovirus-related Pol polyprotein from transposon TNT 1-94	-	chr6A	13081453	13081917
TRITD6Av1G005650.1	Transposon protein, putative, CACTA, En Spm sub-class TE	+	chr6A	13121407	13121835
TRITD6Av1G005660.1	Transposon protein, putative, CACTA, En Spm sub-class	+	chr6A	13121863	13122405
TRITD6Av1G005670.1	Ribosomal protein L37	+	chr6A	13171104	13172999
TRITD6Av1G005680.1	ALA-interacting subunit 1 G	-	chr6A	13177242	13177682
TRITD6Av1G005690.1	UDP-glycosyltransferase	-	chr6A	13180362	13180811
TRITD6Av1G005700.1	Aminotransferase-like isoform 1 G	-	chr6A	13208432	13208879
TRITD6Av1G005710.1	Pol polyprotein	+	chr6A	13271006	13271809
TRITD6Av1G005720.1	Retrotransposon protein, putative, Ty1-copia subclass	+	chr6A	13271810	13273594
TRITD6Av1G005720.3	Retrovirus-related Pol polyprotein from transposon TNT 1-94	+	chr6A	13271888	13272741
TRITD6Av1G005720.4	Retrotransposon protein, putative, Ty1-copia subclass	+	chr6A	13271989	13273594
TRITD6Av1G005730.1	C2H2 and C2HC zinc fingers superfamily protein TE?	-	chr6A	13302174	13302686
TRITD6Av1G005740.1	Receptor-like protein kinase	+	chr6A	13314217	13317303
TRITD6Av1G005740.2	Receptor protein kinase, putative	+	chr6A	13314736	13317303
TRITD6Av1G005750.1	Leucine-rich repeat receptor-like protein kinase family protein	-	chr6A	13320204	13324534
TRITD6Av1G005760.1	Leucine-rich repeat receptor-like protein kinase family protein	-	chr6A	13326268	13327590
TRITD6Av1G005770.1	RING U-box superfamily protein G	+	chr6A	13339214	13339531
TRITD6Av1G005780.1	transmembrane protein, putative (DUF247)	-	chr6A	13411079	13412576
TRITD6Av1G005790.1	transmembrane protein, putative (DUF247)	+	chr6A	13420106	13422529
TRITD6Av1G005800.1	Epoxide hydrolase 2	+	chr6A	13431451	13433461
TRITD6Av1G005810.1	transmembrane protein, putative (DUF247)	-	chr6A	13439277	13440266
TRITD6Av1G005820.1	Oxidoreductase Tas aldo keto reductase family protein	+	chr6A	13454702	13455246
TRITD6Av1G005830.1	Centromeric histone H3 isoform A G	-	chr6A	13462210	13462626
TRITD6Av1G005840.1	transmembrane protein, putative (DUF247)	+	chr6A	13478441	13480965
TRITD6Av1G005850.1	LINE-1 reverse transcriptase like	-	chr6A	13488699	13490288
TRITD6Av1G005850.2	Pentatricopeptide repeat-containing protein, mitochondrial G	-	chr6A	13490057	13490284
TRITD6Av1G005860.1	Peroxidase	-	chr6A	13499713	13506724
TRITD6Av1G005870.1	Retrovirus-related Pol polyprotein from transposon TNT 1-94	-	chr6A	13513416	13513808
TRITD6Av1G005880.1	Retrovirus-related Pol polyprotein from transposon TNT 1-94	+	chr6A	13525220	13525693
TRITD6Av1G005890.1	Eukaryotic initiation factor 4E protein G	+	chr6A	13532418	13532849
TRITD6Av1G005900.1	F-box family protein	+	chr6A	13533058	13533420
TRITD6Av1G005910.1	Protein serine threonine kinase G	+	chr6A	13534110	13534463
TRITD6Av1G005920.1	rRNA adenine N-6-methyltransferase G	+	chr6A	13534621	13534923
TRITD6Av1G005930.1	NBS-type putative resistance protein G	-	chr6A	13536912	13537280
TRITD6Av1G005940.1	Disease resistance protein (NBS-LRR class) family	-	chr6A	13552252	13555495
TRITD6Av1G005950.1	Replication protein 1a G	+	chr6A	13565012	13565317
TRITD6Av1G005960.1	Disease resistance protein (NBS-LRR class) family	-	chr6A	13569156	13570807
TRITD6Av1G005970.10	Mitochondrial transcription termination factor-like	+	chr6A	13584973	13586139
TRITD6Av1G005980.1	GATA type zinc finger transcription factor family protein TE?	+	chr6A	13578378	13578965
TRITD6Av1G005980.2	Vacuolar membrane protease G	+	chr6A	13578562	13578999
TRITD6Av1G005990.1	Isoleucine--tRNA ligase G	-	chr6A	13607779	13614652
TRITD6Av1G006000.1	High affinity nitrate transporter	+	chr6A	13607789	13609312
TRITD6Av1G006010.1	Protein P G	+	chr6A	13617716	13618156
TRITD6Av1G006020.1	Retrotransposon protein, putative, unclassified TE	+	chr6A	13618860	13619312
TRITD6Av1G006030.1	High affinity nitrate transporter	+	chr6A	13635920	13652904
TRITD6Av1G006040.1	Isoleucine--tRNA ligase G	-	chr6A	13644588	13651928
TRITD6Av1G006050.1	High affinity nitrate transporter	-	chr6A	13657414	13658943
TRITD6Av1G006060.1	Serine threonine protein phosphatase 7 long form isogeny	-	chr6A	13677313	13678087
TRITD6Av1G006070.1	pre-mRNA-processing-splicing factor-like protein G	+	chr6A	13697744	13698482
TRITD6Av1G006080.1	2-oxoglutarate and Fe(II)-dependent oxygenase superfamily protein, putative	+	chr6A	13760713	13761764
TRITD6Av1G006090.1	Mitochondrial transcription termination factor-like	-	chr6A	13764365	13846762
TRITD6Av1G006090.2	Sulfotransferase	-	chr6A	13764440	13768560
TRITD6Av1G006100.1	suppressor of npr1-1 constitutive 4 G	+	chr6A	13770904	13771449
TRITD6Av1G006110.1	P-loop containing nucleoside triphosphate hydrolases superfamily protein G	+	chr6A	13794719	13794943
TRITD6Av1G006120.1	Disease resistance protein (NBS-LRR class) family	+	chr6A	13796874	13798896
TRITD6Av1G006130.1	Disease resistance protein RPP13	+	chr6A	13798936	13800053
TRITD6Av1G006140.1	Ta11-like non-LTR retrotransposon	+	chr6A	13850178	13851080
TRITD6Av1G006150.1	1-phosphatidylinositol-4-phosphate 5-kinase 3 G	+	chr6A	13851152	13851811
TRITD6Av1G006160.1	LINE-1 reverse transcriptase like	+	chr6A	13852061	13856239
TRITD6Av1G006170.1	High affinity nitrate transporter	-	chr6A	13885430	13886956
TRITD6Av1G006180.1	DNA repair metallo-beta-lactamase family protein G	+	chr6A	13962435	13962806
TRITD6Av1G006190.1	Retrovirus-related Pol polyprotein from transposon TNT 1-94	-	chr6A	13995032	13995838
TRITD6Av1G006200.1	Pre-mRNA-processing factor 39	+	chr6A	14026960	14029942
TRITD6Av1G006210.1	Expansin protein	-	chr6A	14053180	14054678
TRITD6Av1G006220.1	Transposon protein Pong sub-class TE	-	chr6A	14057093	14057305
TRITD6Av1G006230.1	Zinc finger MYM-type protein 1	-	chr6A	14063001	14063963
TRITD6Av1G006240.1	zinc finger MYM-type-like protein	-	chr6A	14064012	14064485
TRITD6Av1G006250.1	Histone H2B	-	chr6A	14078423	14078860
TRITD6Av1G006260.1	SU(VAR)3-9 homolog 6 G	+	chr6A	14153181	14153546
TRITD6Av1G006270.1	Histone H2A	-	chr6A	14153205	14153735
TRITD6Av1G006280.1	Histone H2A	-	chr6A	14160980	14161547
TRITD6Av1G006290.1	Histone H2A	+	chr6A	14332496	14332735
TRITD6Av1G006300.1	Peroxidase superfamily protein G	+	chr6A	14337633	14337995
TRITD6Av1G006310.1	Histone H2B	+	chr6A	14353380	14353814
TRITD6Av1G006330.1	ATP-dependent helicase family protein	+	chr6A	14381979	14393179
TRITD6Av1G006340.1	2-oxoglutarate and Fe(II)-dependent oxygenase superfamily protein	-	chr6A	14396010	14399504
TRITD6Av1G006350.1	Histone deacetylase 4 G	+	chr6A	14401321	14403005
TRITD6Av1G006360.1	RNA-binding protein G	-	chr6A	14406799	14407044
TRITD6Av1G006370.1	ATPase E1-E2 type family protein haloacid dehalogenase-like hydrolase family protein	+	chr6A	14409288	14409698
TRITD6Av1G006380.1	F-box RNI-like superfamily protein	+	chr6A	14409860	14412123
TRITD6Av1G006390.1	Cysteine protease, putative	-	chr6A	14414496	14415569
TRITD6Av1G006400.1	2 -deoxymugineic-acid 2 -dioxygenase G	-	chr6A	14443870	14444370
TRITD6Av1G006410.1	copper ion binding protein G	+	chr6A	14505319	14507986
TRITD6Av1G006420.1	Retrotransposon protein, putative, Ty1-copia subclass	+	chr6A	14511209	14512702
TRITD6Av1G006430.1	F-box RNI-like superfamily protein	-	chr6A	14539414	14539982
TRITD6Av1G006440.1	F-box family protein	-	chr6A	14540777	14541302
TRITD6Av1G006450.1	NADPH:quinone oxidoreductase	-	chr6A	14546256	14547076
TRITD6Av1G006460.1	TATA box-binding protein-associated factor RNA polymerase I subunit B G	+	chr6A	14548425	14549105
TRITD6Av1G006470.1	RING U-box superfamily protein	+	chr6A	14707213	14708280
TRITD6Av1G006480.1	Germin-like protein	+	chr6A	14709776	14710536
TRITD6Av1G006490.1	Alpha beta-Hydrolases superfamily protein, putative	+	chr6A	14713357	14714328
TRITD6Av1G006500.1	2-oxoglutarate (2OG) and Fe(II)-dependent oxygenase superfamily protein	+	chr6A	14735591	14736741
TRITD6Av1G006510.1	Cytochrome f G	-	chr6A	14742447	14743037
TRITD6Av1G006520.1	High affinity nitrate transporter	+	chr6A	14764657	14775511
TRITD6Av1G006530.1	High affinity nitrate transporter	+	chr6A	14787789	14789318
TRITD6Av1G006540.1	High affinity nitrate transporter	+	chr6A	14816329	14817858
TRITD6Av1G006550.1	Polyprotein	+	chr6A	14822305	14823020
TRITD6Av1G006560.1	High affinity nitrate transporter	-	chr6A	14838756	14840183
TRITD6Av1G006570.1	Retrovirus-related Pol polyprotein from transposon TNT 1-94	+	chr6A	14853532	14854302
TRITD6Av1G006580.1	Retrovirus-related Pol polyprotein from transposon TNT 1-94	+	chr6A	14855123	14856169
TRITD6Av1G006590.1	Retrovirus-related Pol polyprotein from transposon TNT 1-94 TE	+	chr6A	14856722	14857135
TRITD6Av1G006600.1	Expansin protein	-	chr6A	14873134	14874437
TRITD6Av1G006610.1	Expansin protein	+	chr6A	14890031	14890552
TRITD6Av1G006620.1	Expansin protein	+	chr6A	14917865	14918647
TRITD6Av1G006630.1	Transposon protein Pong sub-class TE	+	chr6A	14972576	14972794
TRITD6Av1G006640.1	zinc finger MYM-type-like protein	+	chr6A	14983506	14985083
TRITD6Av1G006650.1	Transposon protein Pong sub-class TE	+	chr6A	14990670	14990882
TRITD6Av1G006660.1	Expansin protein	+	chr6A	14993380	14994413
TRITD6Av1G006670.1	Methionine aminopeptidase 1 G	+	chr6A	15028397	15028753
TRITD6Av1G006680.1	Histone H2A	-	chr6A	15028477	15029009
TRITD6Av1G006690.1	Histone H2A	-	chr6A	15033173	15033708
TRITD6Av1G006700.1	Retrovirus-related Pol polyprotein from transposon TNT 1-94 TE	-	chr6A	15052255	15052605
TRITD6Av1G006710.1	Retrovirus-related Pol polyprotein from transposon TNT 1-94	-	chr6A	15054208	15054606
TRITD6Av1G006720.1	Retrotransposon protein, putative, unclassified TE	+	chr6A	15128364	15128678
TRITD6Av1G006730.1	transmembrane protein, putative (DUF594)	+	chr6A	15140244	15145540
TRITD6Av1G006730.2	transmembrane protein, putative (DUF594)	+	chr6A	15143438	15145540
TRITD6Av1G006740.1	RNA-directed DNA polymerase (reverse transcriptase)-related family protein	+	chr6A	15176619	15177305
TRITD6Av1G006750.1	Mitochondrial transcription termination factor-like	+	chr6A	15180651	15181799
TRITD6Av1G006760.1	SER ARG-rich protein 34A G	+	chr6A	15199050	15199463
TRITD6Av1G006770.1	Chaperone protein DnaK G	+	chr6A	15281386	15281766
TRITD6Av1G006780.1	eukaryotic translation initiation factor 4G G	-	chr6A	15287480	15287818
TRITD6Av1G006790.1	transcription repressor	+	chr6A	15287522	15288250
TRITD6Av1G006800.1	Retrovirus-related Pol polyprotein from transposon TNT 1-94	+	chr6A	15401777	15402244
TRITD6Av1G006810.1	cytochrome P450, family 714, subfamily A, polypeptide 2 G	+	chr6A	15419287	15419676
TRITD6Av1G006820.1	Splicing factor 3B subunit 1 G	-	chr6A	15419458	15420537
TRITD6Av1G006830.1	Heterogeneous nuclear ribonucleoprotein, putative, expressed	-	chr6A	15450000	15452216
TRITD6Av1G006850.1	NBS-LRR resistance-like protein	+	chr6A	15460738	15463764
TRITD6Av1G006860.1	Disease resistance protein (NBS-LRR class) family	-	chr6A	15484466	15491411
TRITD6Av1G006870.1	NBS-LRR resistance-like protein G	-	chr6A	15500285	15500605
TRITD6Av1G006880.1	1-deoxy-D-xylulose 5-phosphate synthase 1	-	chr6A	15515139	15516745
TRITD6Av1G006880.2	1-deoxy-D-xylulose 5-phosphate synthase 1	-	chr6A	15515346	15519663
TRITD6Av1G006890.1	hAT transposon superfamily protein	+	chr6A	15580191	15581015
TRITD6Av1G006900.1	HAT transposon superfamily TE	+	chr6A	15581187	15581854
TRITD6Av1G006910.1	Carboxypeptidase	-	chr6A	15622166	15626252
TRITD6Av1G006910.2	Carboxypeptidase	-	chr6A	15622357	15623120
TRITD6Av1G006920.1	Receptor-like protein kinase	-	chr6A	15635962	15639891
TRITD6Av1G006920.3	lectin-receptor kinase	-	chr6A	15637362	15641518
TRITD6Av1G006920.4	lectin-receptor kinase	-	chr6A	15639751	15641518
TRITD6Av1G006920.5	lectin-receptor kinase	-	chr6A	15639996	15641518
TRITD6Av1G006930.1	Homeodomain-like superfamily protein G	-	chr6A	15638359	15638817
TRITD6Av1G006940.1	receptor kinase 1	-	chr6A	15709658	15710131
TRITD6Av1G006950.1	Protein kinase family protein	-	chr6A	15716043	15720433
TRITD6Av1G006950.2	receptor kinase 1	-	chr6A	15719829	15720433
TRITD6Av1G006960.1	Protein kinase family protein	-	chr6A	15735654	15739743
TRITD6Av1G006970.1	Bromodomain adjacent to zinc finger domain protein 1A TE?	-	chr6A	15747885	15748526
TRITD6Av1G006970.2	calcium-dependent lipid-binding family protein G	-	chr6A	15748094	15748849
TRITD6Av1G006980.1	Receptor-like protein kinase	-	chr6A	15749011	15759490
TRITD6Av1G006980.2	Receptor-like protein kinase	-	chr6A	15749186	15759490
TRITD6Av1G006990.1	Retrovirus-related Pol polyprotein from transposon TNT 1-94	-	chr6A	15752078	15753529
TRITD6Av1G007000.1	lectin-receptor kinase	-	chr6A	15760581	15761232
TRITD6Av1G007010.1	Receptor-like protein kinase	-	chr6A	15763286	15763843
TRITD6Av1G007020.1	zinc finger MYM-type-like protein	+	chr6A	15764666	15765274
TRITD6Av1G007040.1	Protein kinase family protein	-	chr6A	15767560	15768012
TRITD6Av1G007050.1	Protein FAR1-RELATED SEQUENCE 5 TE	-	chr6A	15789459	15789800
TRITD6Av1G007050.2	Protein FAR1-RELATED SEQUENCE 5	-	chr6A	15789784	15791896
TRITD6Av1G007060.1	electron transporter, putative (Protein of unknown function, DUF547) U	+	chr6A	15796561	15796785
TRITD6Av1G007070.1	BTB POZ domain containing protein	-	chr6A	15800879	15801400
TRITD6Av1G007080.1	BTB POZ and MATH domain-containing protein 3	-	chr6A	15801642	15802073
TRITD6Av1G007090.1	Subtilisin-like protease	+	chr6A	15818228	15826362
TRITD6Av1G007100.1	Retrovirus-related Pol polyprotein from transposon TNT 1-94	-	chr6A	15844459	15844953
TRITD6Av1G007110.1	Protein FAR1-RELATED SEQUENCE 6	-	chr6A	15874916	15876616
TRITD6Av1G007120.1	Protein phosphatase 2C family protein	+	chr6A	15907047	15909808
TRITD6Av1G007130.1	F-box domain containing protein, expressed TE?	-	chr6A	16137931	16138596
TRITD6Av1G007140.1	Retrovirus-related Pol polyprotein from transposon TNT 1-94 TE	-	chr6A	16282164	16282472
TRITD6Av1G007150.1	DNA-directed RNA polymerase family protein G	-	chr6A	16305406	16306484
TRITD6Av1G007150.2	F-box family protein	-	chr6A	16306375	16307271
TRITD6Av1G007160.1	Tyrosine-protein kinase transforming protein erbB G	+	chr6A	16321666	16321911
TRITD6Av1G007170.1	Receptor-kinase, putative	+	chr6A	16369451	16371909
TRITD6Av1G007170.2	Kinase	+	chr6A	16371493	16371909
TRITD6Av1G007180.1	Exodeoxyribonuclease 7 large subunit G	-	chr6A	16373233	16373544
TRITD6Av1G007190.1	Glycerol-3-phosphate acyltransferase	+	chr6A	16459227	16461371
TRITD6Av1G007200.1	MYB transcription factor	+	chr6A	16750801	16752428
TRITD6Av1G007210.1	RNA-binding protein NOB1	-	chr6A	16752970	16755472
TRITD6Av1G007220.1	Kelch repeat-containing protein	+	chr6A	16759604	16760801
TRITD6Av1G007230.1	Peroxisomal biogenesis factor 19 G	-	chr6A	16773888	16774079
TRITD6Av1G007240.1	Mitochondrial transcription termination factor-like	+	chr6A	16781795	16787472
TRITD6Av1G007250.1	Retrotransposon protein, putative, Ty3-gypsy subclass	+	chr6A	16820688	16821002
TRITD6Av1G007260.1	Retrotransposon protein, putative, Ty3-gypsy subclass	-	chr6A	16833599	16834213
TRITD6Av1G007270.1	Retrovirus-related Pol polyprotein from transposon TNT 1-94 TE	+	chr6A	16851932	16852237
TRITD6Av1G007280.1	50S ribosomal protein L16, chloroplastic G	-	chr6A	16864475	16865547
TRITD6Av1G007290.1	Retrotransposon protein, putative, unclassified	-	chr6A	16865824	16866723
TRITD6Av1G007300.1	Retrovirus-related Pol polyprotein from transposon TNT 1-94	-	chr6A	16868106	16869032
TRITD6Av1G007310.1	Retrovirus-related Pol polyprotein from transposon TNT 1-94	-	chr6A	16869348	16870793
TRITD6Av1G007320.1	Phosphoadenosine phosphosulfate reductase G	-	chr6A	16885683	16886009
TRITD6Av1G007330.1	Transposon protein, putative, CACTA, En Spm sub-class	-	chr6A	16892601	16893305
TRITD6Av1G007330.2	Transposon protein, putative, CACTA, En Spm sub-class	-	chr6A	16893226	16894084
TRITD6Av1G007340.1	zinc ion binding protein TE?	-	chr6A	16898049	16898552
TRITD6Av1G007350.1	GTP-binding protein 1 G	+	chr6A	16901786	16902862
TRITD6Av1G007360.1	G1 S-specific cyclin-E protein G	+	chr6A	16911269	16912184
TRITD6Av1G007370.1	Oxygen-dependent choline dehydrogenase G	+	chr6A	16915145	16916377
TRITD6Av1G007380.1	Histone H3	-	chr6A	17045397	17045908
TRITD6Av1G007390.1	Histone H3	-	chr6A	17127292	17127823
TRITD6Av1G007400.1	Endonuclease exonuclease phosphatase family protein	+	chr6A	17132199	17132573
TRITD6Av1G007410.1	Retrotransposon protein, putative, unclassified	-	chr6A	17223115	17223933
TRITD6Av1G007420.1	zinc finger MYM-type-like protein TE?	-	chr6A	17328638	17329090
TRITD6Av1G007430.1	zinc finger MYM-type-like protein	-	chr6A	17345499	17346637
TRITD6Av1G007430.2	SET domain-containing protein G	-	chr6A	17346427	17346627
TRITD6Av1G007440.1	Retrovirus-related Pol polyprotein from transposon TNT 1-94	-	chr6A	17377584	17378429
TRITD6Av1G007450.1	Retrovirus-related Pol polyprotein from transposon TNT 1-94	-	chr6A	17379099	17379674
TRITD6Av1G007450.2	Retrovirus-related Pol polyprotein from transposon TNT 1-94	-	chr6A	17379614	17380693
TRITD6Av1G007460.1	Transposon protein, putative, Mutator sub-class	+	chr6A	17394777	17396465
TRITD6Av1G007470.1	Transposon protein, putative, Mutator sub-class	+	chr6A	17396475	17397509
TRITD6Av1G007480.1	F-box family protein	-	chr6A	17399898	17400275
TRITD6Av1G007490.1	Transposon protein, putative, CACTA, En Spm sub-class TE	+	chr6A	17450996	17452925
TRITD6Av1G007490.3	alpha beta-Hydrolases superfamily protein G	+	chr6A	17452771	17453319
TRITD6Av1G007500.1	Transposon protein, putative, Mutator sub-class	+	chr6A	17461265	17464137
TRITD6Av1G007500.2	Gamma-interferon-inducible protein 16 G	+	chr6A	17462100	17464240
TRITD6Av1G007510.1	Powder tolerance-related protein G	+	chr6A	17479939	17480160
TRITD6Av1G007520.1	F-box family protein	+	chr6A	17487483	17499290
TRITD6Av1G007520.2	Ribosomal RNA apurinic site specific lyase	+	chr6A	17497961	17499290
TRITD6Av1G007530.1	CASP-like protein	-	chr6A	17688347	17689128
TRITD6Av1G007540.1	Cysteine synthase, chloroplastic chromoplastic G	+	chr6A	17700321	17700623
TRITD6Av1G007550.1	CASP-like protein	+	chr6A	17709305	17710247
TRITD6Av1G007560.1	WD repeat-containing protein RUP2	+	chr6A	17780833	17782059
TRITD6Av1G007570.1	Gag-Pol polyprotein	-	chr6A	17797923	17798264
TRITD6Av1G007580.1	Cysteine proteinase	-	chr6A	17828864	17830222
TRITD6Av1G007590.1	MADS-box transcription factor	-	chr6A	18005399	18006888
TRITD6Av1G007610.1	COP9 Signalosome and eIF3 complex-shared subunit 1 G	+	chr6A	18082720	18083291
TRITD6Av1G007620.1	Cysteine protease	-	chr6A	18087114	18087503
TRITD6Av1G007630.1	Histone H2B	+	chr6A	18099816	18100232
TRITD6Av1G007640.1	oxidoreductase, 2OG-Fe(II) oxygenase family protein G	+	chr6A	18106957	18107646
TRITD6Av1G007640.2	OBP3-responsive protein 1 G	+	chr6A	18107643	18107951
TRITD6Av1G007650.1	Spermidine putrescine import ATP-binding protein PotA G	+	chr6A	18108362	18108757
TRITD6Av1G007660.1	DEAD-box ATP-dependent RNA helicase 37 TE?	-	chr6A	18138544	18139065
TRITD6Av1G007670.1	Transposon protein, putative, CACTA, En Spm sub-class TE	-	chr6A	18139205	18140161
TRITD6Av1G007680.1	Retrovirus-related Pol polyprotein from transposon TNT 1-94	-	chr6A	18156601	18157359
TRITD6Av1G007690.1	Histone H2B G	+	chr6A	18276062	18276526
TRITD6Av1G007700.1	UDP-N-acetylmuramate--L-alanine ligase G	-	chr6A	18284629	18284865
TRITD6Av1G007710.1	Histone H2B	-	chr6A	18292798	18293217
TRITD6Av1G007720.1	Histone H2B	-	chr6A	18356547	18356957
TRITD6Av1G007730.1	stress up-regulated Nod 19 protein G	-	chr6A	18568911	18569216
TRITD6Av1G007740.1	Extracellular metalloproteinase 5 G	-	chr6A	18624205	18624525
TRITD6Av1G007750.1	HAT transposon superfamily TE	+	chr6A	18904849	18906527
TRITD6Av1G007760.1	HAT transposon superfamily	+	chr6A	18906599	18909008
TRITD6Av1G007770.1	Retrovirus-related Pol polyprotein from transposon TNT 1-94 TE	-	chr6A	18960238	18960534
TRITD6Av1G007780.1	Short branched chain specific acyl-CoA dehydrogenase, mitochondrial G	-	chr6A	19054721	19055101
TRITD6Av1G007790.1	30S ribosomal protein S1	+	chr6A	19058951	19064714
TRITD6Av1G007800.1	Peptide transporter	-	chr6A	19074634	19077756
TRITD6Av1G007810.1	Transposon protein, putative, CACTA, En Spm sub-class	-	chr6A	19125468	19126037
TRITD6Av1G007820.1	Transposon protein, putative, CACTA, En Spm sub-class TE	-	chr6A	19126473	19126973
TRITD6Av1G007830.1	Transmembrane protein 97	-	chr6A	19137463	19138080
TRITD6Av1G007840.1	Protein TolB G	+	chr6A	19176165	19177892
TRITD6Av1G007850.1	Retrovirus-related Pol polyprotein from transposon TNT 1-94	+	chr6A	19193499	19193852
TRITD6Av1G007860.1	Retrovirus-related Pol polyprotein from transposon TNT 1-94	-	chr6A	19208866	19209339
TRITD6Av1G007870.1	Retrovirus-related Pol polyprotein from transposon TNT 1-94	-	chr6A	19211878	19212366
TRITD6Av1G007880.1	Retrovirus-related Pol polyprotein from transposon TNT 1-94 TE	+	chr6A	19240256	19240749
TRITD6Av1G007890.1	Serpin-like protein	-	chr6A	19270519	19271376
TRITD6Av1G007900.1	Eukaryotic translation initiation factor 3 subunit G G	+	chr6A	19271560	19271874
TRITD6Av1G007910.1	protein kinase family protein G	+	chr6A	19316113	19316505
TRITD6Av1G007920.1	Catalase	+	chr6A	19325072	19326659
TRITD6Av1G007930.1	RING U-box superfamily protein G	-	chr6A	19326899	19327234
TRITD6Av1G007930.2	60 kDa chaperonin G	-	chr6A	19326913	19327234
TRITD6Av1G007940.1	Sarcotoxin II-2 G	+	chr6A	19356609	19357021
TRITD6Av1G007950.1	Receptor-like protein kinase	+	chr6A	19370847	19371731
TRITD6Av1G007960.1	Cyclin	+	chr6A	19378952	19379350
TRITD6Av1G007970.1	Anthocyanidin synthase	+	chr6A	19387875	19389056
TRITD6Av1G007980.1	Polyphenol oxidase	+	chr6A	19403592	19410609
TRITD6Av1G007990.1	Cryptochrome-1 G	+	chr6A	19424052	19424411
TRITD6Av1G007990.2	HAT dimerisation domain-containing protein-like	+	chr6A	19424408	19425429
TRITD6Av1G008000.1	Serpin-like protein	+	chr6A	19426535	19427794
TRITD6Av1G008010.1	Serpin-like protein	-	chr6A	19434666	19435934
TRITD6Av1G008020.1	Serpin-like protein	-	chr6A	19445883	19447655
TRITD6Av1G008030.1	Retrovirus-related Pol polyprotein from transposon TNT 1-94	+	chr6A	19520767	19521315
TRITD6Av1G008040.1	Disease resistance protein RPM1 G	-	chr6A	19539295	19539855
TRITD6Av1G008050.1	Cysteine-rich receptor kinase	+	chr6A	19551469	19555856
TRITD6Av1G008060.1	Cysteine-rich receptor kinase	+	chr6A	19561981	19566131
TRITD6Av1G008070.1	3-isopropylmalate dehydrogenase G	-	chr6A	19572857	19573526
TRITD6Av1G008080.1	BHLH transcription factor	+	chr6A	19609844	19612225
TRITD6Av1G008090.1	Retinol dehydrogenase 11 G	-	chr6A	19612987	19613881
TRITD6Av1G008100.1	Disease resistance protein (TIR-NBS-LRR class) family G	+	chr6A	19614912	19615274
TRITD6Av1G008110.1	Transposase	+	chr6A	19645135	19645522
TRITD6Av1G008120.1	Terpene synthase	+	chr6A	19658425	19661425
TRITD6Av1G008130.1	F-box family protein	+	chr6A	19667076	19667996
TRITD6Av1G008140.1	NAD(P)-binding Rossmann-fold superfamily protein G	-	chr6A	19690716	19691836
TRITD6Av1G008150.1	Leucine-rich repeat receptor-like protein kinase family protein	-	chr6A	19698991	19701474
TRITD6Av1G008160.1	Receptor-like protein kinase	-	chr6A	19707847	19710335
TRITD6Av1G008170.1	AGAMOUS-like 75 G	+	chr6A	19717864	19718100
TRITD6Av1G008180.1	DNA polymerase kappa G	+	chr6A	19749914	19750483
TRITD6Av1G008190.1	Dirigent protein 17	+	chr6A	19797958	19798812
TRITD6Av1G008190.2	AT hook motif DNA-binding family protein	+	chr6A	19798027	19798812
TRITD6Av1G008200.1	3-oxoacyl-[acyl-carrier-protein] synthase 3 G	+	chr6A	19814826	19815023
TRITD6Av1G008210.1	Plasma-membrane choline transporter family protein G	+	chr6A	19817278	19817595
TRITD6Av1G008220.1	Mitochondrial transcription termination factor-like	-	chr6A	19817588	19824598
TRITD6Av1G008230.1	ABC transporter C family member 3 G	-	chr6A	19820855	19821268
TRITD6Av1G008240.1	Sister chromatid cohesion protein PDS5-like protein B-B	+	chr6A	19837337	19838182
TRITD6Av1G008250.1	Transducin WD40 repeat-like superfamily protein G	+	chr6A	19839658	19839918
TRITD6Av1G008260.1	Helicase-like protein	+	chr6A	19851703	19852440
TRITD6Av1G008270.1	DUF4228 domain protein G	-	chr6A	19857117	19857593
TRITD6Av1G008280.1	Endonuclease exonuclease phosphatase family protein	+	chr6A	19884835	19885251
TRITD6Av1G008290.1	Retrovirus-related pol polyprotein	-	chr6A	19901169	19901468
TRITD6Av1G008300.1	Yellow stripe-like transporter 12	-	chr6A	19905806	19907337
TRITD6Av1G008310.1	Ubiquitin-like superfamily protein G	+	chr6A	19941501	19941872
TRITD6Av1G008320.1	Retrovirus-related Pol polyprotein from transposon TNT 1-94	+	chr6A	19953651	19953983
TRITD6Av1G008330.1	Gag-pol polyprotein	+	chr6A	19954016	19954330
TRITD6Av1G008340.1	Heavy metal-associated domain containing protein, expressed	-	chr6A	19981694	19982173
TRITD6Av1G008350.1	Ypt Rab-GAP domain of gyp1p superfamily protein G	-	chr6A	19982255	19982611
TRITD6Av1G008360.1	Yellow stripe-like transporter 17	-	chr6A	19988176	19990254
TRITD6Av1G008370.1	Pentatricopeptide repeat-containing protein	+	chr6A	19995933	19997534
TRITD6Av1G008380.1	Histone H2A	-	chr6A	20008290	20008817
TRITD6Av1G008390.10	Heat shock 70 kDa protein	+	chr6A	20121395	20124884
TRITD6Av1G008400.1	Serpin-like protein	+	chr6A	20222155	20227996
TRITD6Av1G008410.1	Alpha-galactosidase	-	chr6A	20231607	20232357
TRITD6Av1G008420.1	Alpha-galactosidase	-	chr6A	20234599	20236565
TRITD6Av1G008430.1	Eukaryotic translation initiation factor 3 subunit C G	-	chr6A	20237955	20238344
TRITD6Av1G008440.1	Retrotransposon protein, putative, Ty1-copia subclass TE	+	chr6A	20245846	20246262
TRITD6Av1G008450.1	Methylthioribose-1-phosphate isomerase G	+	chr6A	20321266	20321577
TRITD6Av1G008460.1	Transmembrane channel-like protein 2 G	+	chr6A	20321660	20322091
TRITD6Av1G008470.1	Retrotransposon protein, putative, Ty1-copia subclass	+	chr6A	20323066	20338057
TRITD6Av1G008480.1	Retrotransposon protein, putative, Ty1-copia subclass	+	chr6A	20324393	20325691
TRITD6Av1G008490.1	Retrotransposon protein, putative, Ty1-copia subclass	+	chr6A	20328113	20329087
TRITD6Av1G008500.1	Leucine-rich repeat (LRR) family protein	-	chr6A	20342131	20342808
TRITD6Av1G008510.1	Disease resistance protein RPM1	-	chr6A	20343027	20345963
TRITD6Av1G008520.1	Disease resistance protein RPM1 G	-	chr6A	20346008	20346688
TRITD6Av1G008530.1	Transmembrane protein, putative (DUF247)	+	chr6A	20385094	20385651
TRITD6Av1G008530.3	1,4-alpha-glucan branching enzyme GlgB 2	+	chr6A	20385578	20385994
TRITD6Av1G008530.4	DUF247 domain protein	+	chr6A	20385981	20386364
TRITD6Av1G008540.1	DNA-directed RNA polymerase II subunit rpb4	+	chr6A	20388427	20388981
TRITD6Av1G008550.1	Remorin family protein	-	chr6A	20389576	20398186
TRITD6Av1G008560.1	Two pore calcium channel protein 1 G	+	chr6A	20397818	20398329
TRITD6Av1G008570.1	Retrovirus-related Pol polyprotein from transposon TNT 1-94	-	chr6A	20408754	20409197
TRITD6Av1G008580.10	Acylamino-acid-releasing enzyme G	-	chr6A	20471834	20474430
TRITD6Av1G008590.1	F-box protein	+	chr6A	20486670	20489114
TRITD6Av1G008600.1	Uricase G	-	chr6A	20499720	20500338
TRITD6Av1G008610.1	BTB POZ domain-containing protein	-	chr6A	20505856	20506302
TRITD6Av1G008620.1	Disease resistance protein (TIR-NBS-LRR class) family	+	chr6A	20509659	20510738
TRITD6Av1G008630.1	DEAD box RNA helicase family protein TE?	+	chr6A	20533927	20535825
TRITD6Av1G008640.1	Leucine-rich repeat protein kinase family protein G	+	chr6A	20597265	20597918
TRITD6Av1G008650.1	Mitochondrial transcription termination factor-like G	+	chr6A	20599974	20602077
TRITD6Av1G008660.1	Ribonuclease H-like superfamily protein TE	-	chr6A	20607325	20607588
TRITD6Av1G008670.1	Mitochondrial transcription termination factor-like	+	chr6A	20626111	20626518
TRITD6Av1G008680.1	Transmembrane amino acid transporter family protein G	+	chr6A	20651454	20652925
TRITD6Av1G008690.1	Retrotransposon protein, putative, Ty3-gypsy subclass	+	chr6A	20677044	20677427
TRITD6Av1G008700.1	AP-5 complex subunit beta-like protein G	+	chr6A	20726098	20726445
TRITD6Av1G008710.1	Sentrin-specific protease 1 G	-	chr6A	20800185	20801336
TRITD6Av1G008720.1	B3 domain-containing protein G	-	chr6A	20802138	20804748
TRITD6Av1G008720.3	GTP-binding protein PTD004 G	-	chr6A	20802490	20804748
TRITD6Av1G008720.4	B3 domain-containing protein G	-	chr6A	20802759	20804748
TRITD6Av1G008730.1	Retrovirus-related Pol polyprotein from transposon TNT 1-94	-	chr6A	20827025	20827414
TRITD6Av1G008740.1	Retrovirus-related Pol polyprotein from transposon TNT 1-94	-	chr6A	20827941	20828237
TRITD6Av1G008750.1	F-box protein	+	chr6A	20835860	20838431
TRITD6Av1G008760.1	F-box RNI-like superfamily protein TE?	-	chr6A	20876139	20876471
TRITD6Av1G008770.1	Transposon protein, putative, CACTA, En Spm sub-class TE	-	chr6A	20882620	20883240
TRITD6Av1G008780.1	primconf	-	chr6A	20887220	20894782
TRITD6Av1G008780.2	F-box protein	-	chr6A	20893328	20894782
TRITD6Av1G008790.1	Transposon protein, putative, CACTA, En Spm sub-class	-	chr6A	20889122	20889712
TRITD6Av1G008800.1	nucleolar-like protein G	+	chr6A	20931915	20932362
TRITD6Av1G008810.1	Transposon protein, putative, CACTA, En Spm sub-class	-	chr6A	20969863	20970189
TRITD6Av1G008820.1	Retrovirus-related Pol polyprotein from transposon TNT 1-94	+	chr6A	20991560	20992507
TRITD6Av1G008830.1	Retrovirus-related Pol polyprotein from transposon TNT 1-94	+	chr6A	20992820	20993410
TRITD6Av1G008840.1	Retrovirus-related Pol polyprotein from transposon TNT 1-94	+	chr6A	20994424	20994855
TRITD6Av1G008850.1	Retrovirus-related Pol polyprotein LINE-1 TE	-	chr6A	21013099	21013587
TRITD6Av1G008860.1	Retrovirus-related Pol polyprotein from transposon TNT 1-94	-	chr6A	21026524	21027567
TRITD6Av1G008870.1	Retrovirus-related Pol polyprotein from transposon TNT 1-94	-	chr6A	21029044	21029568
TRITD6Av1G008880.1	Gag-Pol polyprotein TE	-	chr6A	21046475	21046699
TRITD6Av1G008890.1	Transposon protein, putative, CACTA, En Spm sub-class	+	chr6A	21063619	21063918
TRITD6Av1G008900.1	Polynucleotidyl transferase, Ribonuclease H fold TE	-	chr6A	21096074	21096703
TRITD6Av1G008910.1	RNA-directed DNA polymerase (Reverse transcriptase) TE	-	chr6A	21097043	21097525
TRITD6Av1G008920.1	Pentatricopeptide repeat-containing protein, putative	+	chr6A	21152494	21153885
TRITD6Av1G008930.1	ATP-dependent Clp protease proteolytic subunit G	-	chr6A	21155248	21155631
TRITD6Av1G008940.10	Glucan endo-1,3-beta-glucosidase 3	-	chr6A	21156535	21159209
TRITD6Av1G008950.1	S-adenosyl-L-methionine-dependent methyltransferases superfamily protein	+	chr6A	21171722	21172339
TRITD6Av1G008960.1	Retrotransposon protein, putative, Ty3-gypsy subclass	-	chr6A	21222065	21222412
TRITD6Av1G008970.1	ATP synthase gamma chain, chloroplastic G	-	chr6A	21236667	21237008
TRITD6Av1G008980.1	Signal peptide peptidase family protein	-	chr6A	21238388	21243313
TRITD6Av1G008990.1	Transposon protein, putative, CACTA, En Spm sub-class	-	chr6A	21305432	21305797
TRITD6Av1G009010.1	Retrovirus-related Pol polyprotein from transposon TNT 1-94	-	chr6A	21376240	21376539
TRITD6Av1G009020.1	Transposon protein, putative, CACTA, En Spm sub-class	+	chr6A	21416892	21417527
TRITD6Av1G009030.1	Retrovirus-related Pol polyprotein from transposon TNT 1-94	+	chr6A	21423859	21424314
TRITD6Av1G009040.1	Retrovirus-related Pol polyprotein from transposon TNT 1-94 TE	-	chr6A	21460238	21460540
TRITD6Av1G009050.1	Retrovirus-related Pol polyprotein from transposon TNT 1-94	-	chr6A	21461264	21461590
TRITD6Av1G009060.1	Retrovirus-related Pol polyprotein from transposon TNT 1-94	-	chr6A	21463346	21463942
TRITD6Av1G009070.1	Retrovirus-related Pol polyprotein from transposon TNT 1-94	-	chr6A	21488395	21488799
TRITD6Av1G009080.1	Retrotransposon protein, putative, Ty3-gypsy subclass, expressed	-	chr6A	21497423	21497719
TRITD6Av1G009090.1	nuclear pore complex protein (DUF3414) G	-	chr6A	21525163	21525603
TRITD6Av1G009100.1	Retrotransposon protein, putative, unclassified TE	-	chr6A	21572411	21572776
TRITD6Av1G009110.1	Retrovirus-related Pol polyprotein from transposon TNT 1-94	+	chr6A	21592587	21592955
TRITD6Av1G009120.1	Retrovirus-related Pol polyprotein from transposon TNT 1-94	+	chr6A	21593337	21593768
TRITD6Av1G009130.1	Retrovirus-related Pol polyprotein from transposon TNT 1-94	-	chr6A	21614474	21614818
TRITD6Av1G009140.1	Retrovirus-related Pol polyprotein from transposon TNT 1-94 TE	-	chr6A	21642693	21643013
TRITD6Av1G009150.1	50S ribosomal protein L11	-	chr6A	21668804	21669712
TRITD6Av1G009150.2	Retrovirus-related Pol polyprotein LINE-1	-	chr6A	21669694	21669993
TRITD6Av1G009160.1	Retrovirus-related Pol polyprotein LINE-1	-	chr6A	21670024	21671244
TRITD6Av1G009170.1	Retrovirus-related Pol polyprotein from transposon TNT 1-94	-	chr6A	21705034	21705594
TRITD6Av1G009180.1	50S ribosomal protein L11 G	-	chr6A	21725901	21726257
TRITD6Av1G009190.1	Retrovirus-related Pol polyprotein LINE-1	-	chr6A	21731045	21731416
TRITD6Av1G009190.2	Retrovirus-related Pol polyprotein LINE-1	-	chr6A	21731398	21732441
TRITD6Av1G009200.1	Diacylglycerol kinase G	+	chr6A	21794703	21795192
TRITD6Av1G009210.1	Retrovirus-related Pol polyprotein from transposon TNT 1-94	-	chr6A	21806807	21807436
TRITD6Av1G009220.1	Retrotransposon protein, putative, Ty1-copia subclass TE	-	chr6A	21807597	21808646
TRITD6Av1G009230.1	vacuolar protein sorting-associated protein, putative (DUF1162) G	-	chr6A	21841837	21842622
TRITD6Av1G009240.1	Chlororespiratory reduction 6	+	chr6A	21878841	21881900
TRITD6Av1G009250.1	Glutamate receptor	+	chr6A	21900356	21902999
TRITD6Av1G009260.1	N-(5 -phosphoribosyl)anthranilate isomerase G	+	chr6A	21907636	21908134
TRITD6Av1G009270.1	Alpha-gliadin	+	chr6A	21959989	21960759
TRITD6Av1G009280.1	D-alanine-D-alanine ligase family G	+	chr6A	22019646	22020026
TRITD6Av1G009290.1	Glutamate receptor	+	chr6A	22020610	22022452
TRITD6Av1G009300.1	Imidazoleglycerol-phosphate dehydratase G	-	chr6A	22074390	22077517
TRITD6Av1G009310.1	Retrotransposon protein, putative, Ty1-copia subclass	-	chr6A	22085446	22085790
TRITD6Av1G009320.1	Transposon protein, putative, CACTA, En Spm sub-class	+	chr6A	22127578	22127928
TRITD6Av1G009330.1	Retrovirus-related Pol polyprotein from transposon TNT 1-94 TE	-	chr6A	22135609	22135917
TRITD6Av1G009340.1	Alpha-gliadin	+	chr6A	22234850	22235716
TRITD6Av1G009350.1	Zinc finger BED domain-containing protein RICESLEEPER 3 TE?	-	chr6A	22234911	22235366
TRITD6Av1G009360.1	Alpha-gliadin G	+	chr6A	22490899	22491267
TRITD6Av1G009380.1	Transposon protein, putative, CACTA, En Spm sub-class TE	-	chr6A	22492278	22492898
TRITD6Av1G009390.1	Serine threonine protein phosphatase 7 long form isogeny	+	chr6A	22506001	22506528
TRITD6Av1G009400.1	Alpha-gliadin	-	chr6A	22582712	22583569
TRITD6Av1G009410.1	Transposon protein, putative, CACTA, En Spm sub-class, expressed	-	chr6A	22592535	22593462
TRITD6Av1G009420.1	villin 4 G	+	chr6A	22683703	22684299
TRITD6Av1G009420.2	Oxysterol-binding protein, expressed G	+	chr6A	22684218	22685224
TRITD6Av1G009430.1	Oxysterol-binding protein, expressed	+	chr6A	22685394	22687207
TRITD6Av1G009440.1	protodermal factor 2 G	+	chr6A	22793216	22793560
TRITD6Av1G009450.1	Beige BEACH and WD40 domain-containing protein G	+	chr6A	22817565	22817759
TRITD6Av1G009460.1	Serine-rich family protein G	-	chr6A	22817579	22817830
TRITD6Av1G009470.1	mRNA interferase HigB	-	chr6A	22864865	22907823
TRITD6Av1G009480.10	Alpha-gliadin protein G	-	chr6A	22928634	22929181
TRITD6Av1G009490.1	protodermal factor 2 G	+	chr6A	22955347	22955703
TRITD6Av1G009500.1	Alpha-gliadin	-	chr6A	22987983	23150969
TRITD6Av1G009500.6	PLAC8 family protein G	-	chr6A	23150854	23197519
TRITD6Av1G009500.7	Alpha gliadin G	-	chr6A	23150978	23197938
TRITD6Av1G009510.1	39S ribosomal protein L10, mitochondrial G	-	chr6A	23017723	23018359
TRITD6Av1G009520.1	Serine-rich protein G	-	chr6A	23049313	23049564
TRITD6Av1G009530.1	Alpha-gliadin	-	chr6A	23061524	23455413
TRITD6Av1G009530.2	Alpha-gliadin	-	chr6A	23454988	23455413
TRITD6Av1G009540.1	Serine-rich family protein G	-	chr6A	23078422	23078673
TRITD6Av1G009550.1	39S ribosomal protein L10, mitochondrial G	-	chr6A	23112735	23113517
TRITD6Av1G009560.1	Proteasome-activating nucleotidase G	+	chr6A	23150972	23151331
TRITD6Av1G009570.1	Proteasome-activating nucleotidase G	+	chr6A	23197518	23197877
TRITD6Av1G009580.1	Y-family DNA polymerase H G	-	chr6A	23339290	23339610
TRITD6Av1G009590.1	Ribonuclease PH G	+	chr6A	23340715	23341083
TRITD6Av1G009600.1	B3 domain-containing protein	+	chr6A	23398428	23399369
TRITD6Av1G009610.1	UDP-glucosyl transferase 71B5 G	-	chr6A	23450296	23450604
TRITD6Av1G009620.1	Calcium-transporting ATPase G	-	chr6A	23476392	23476820
TRITD6Av1G009640.1	Alpha-gliadin protein G	-	chr6A	23510267	23510497
TRITD6Av1G009650.1	Retrovirus-related Pol polyprotein from transposon TNT 1-94	-	chr6A	23572327	23572656
TRITD6Av1G009660.10	Alpha-gliadin	+	chr6A	24014190	24015065
TRITD6Av1G009680.1	Retrovirus-related Pol polyprotein from transposon TNT 1-94 TE	+	chr6A	23699368	23699712
TRITD6Av1G009690.1	Zinc finger BED domain-containing protein RICESLEEPER 3 TE?	-	chr6A	23717120	23717509
TRITD6Av1G009700.1	cleavage and polyadenylation specificity factor 160 G	-	chr6A	23764595	23764816
TRITD6Av1G009710.1	Retrotransposon protein, putative, Ty1-copia subclass TE	+	chr6A	23770108	23770428
TRITD6Av1G009720.1	Retrovirus-related Pol polyprotein from transposon TNT 1-94	+	chr6A	23770429	23770719
TRITD6Av1G009730.1	Retrotransposon protein, putative, Ty1-copia subclass	+	chr6A	23770792	23771685
TRITD6Av1G009740.1	Retrovirus-related Pol polyprotein from transposon TNT 1-94	-	chr6A	23789192	23790388
TRITD6Av1G009750.1	Retrovirus-related Pol polyprotein from transposon TNT 1-94	-	chr6A	23790395	23790865
TRITD6Av1G009760.1	Retrovirus-related Pol polyprotein from transposon TNT 1-94	-	chr6A	23791039	23791557
TRITD6Av1G009770.1	Zinc finger BED domain-containing protein RICESLEEPER 3 TE?	-	chr6A	23836698	23837081
TRITD6Av1G009780.1	Zinc finger BED domain-containing protein RICESLEEPER 3 TE?	-	chr6A	23899082	23899438
TRITD6Av1G009790.1	primconf	-	chr6A	24019223	24019696
TRITD6Av1G009800.1	Retrovirus-related Pol polyprotein from transposon TNT 1-94	+	chr6A	24025148	24025699
TRITD6Av1G009810.1	Transposon protein, putative, CACTA, En Spm sub-class, expressed TE	+	chr6A	24066488	24066929
TRITD6Av1G009820.1	Translation initiation factor 2, small GTP-binding protein G	-	chr6A	24077507	24118515
TRITD6Av1G009830.1	Alpha-gliadin	+	chr6A	24117681	24118538
TRITD6Av1G009840.1	Retrovirus-related Pol polyprotein from transposon TNT 1-94	+	chr6A	24127499	24127947
TRITD6Av1G009840.2	Retrovirus-related Pol polyprotein from transposon TNT 1-94	+	chr6A	24127872	24128751
TRITD6Av1G009850.1	Transposon protein, putative, CACTA, En Spm sub-class, expressed	+	chr6A	24171092	24172019
TRITD6Av1G009860.1	Alpha-gliadin G	+	chr6A	24180866	24222839
TRITD6Av1G009870.1	RAN GTPase activating protein 1 G	-	chr6A	24180927	24181310
TRITD6Av1G009870.3	Translation initiation factor 2, small GTP-binding protein G	-	chr6A	24181412	24222816
TRITD6Av1G009880.1	Alpha-gliadin	+	chr6A	24341990	24342853
TRITD6Av1G009900.1	Retrovirus-related Pol polyprotein from transposon TNT 1-94	-	chr6A	24497449	24497784
TRITD6Av1G009910.1	Retrovirus-related Pol polyprotein from transposon TNT 1-94	+	chr6A	24518372	24519409
TRITD6Av1G009920.1	F-box family protein	+	chr6A	24548760	24549128
TRITD6Av1G009930.1	F-box RNI-like FBD-like domains-containing protein	+	chr6A	24549150	24549899
TRITD6Av1G009940.1	Glycine--tRNA ligase alpha subunit G	+	chr6A	24565853	24566188
TRITD6Av1G009950.1	tRNA-specific 2-thiouridylase MnmA G	-	chr6A	24593673	24593999
TRITD6Av1G009960.1	Retrovirus-related Pol polyprotein from transposon TNT 1-94	-	chr6A	24669753	24670073
TRITD6Av1G009970.1	Glutamate receptor	+	chr6A	24687029	24688834
TRITD6Av1G009980.1	Peptidylprolyl isomerase G	+	chr6A	24691242	24692122
TRITD6Av1G009990.1	Solute carrier family 15 member 1 G	-	chr6A	24692508	24692837
TRITD6Av1G010000.1	UTP--glucose-1-phosphate uridylyltransferase	-	chr6A	24693085	24696833
TRITD6Av1G010010.1	Autophagy protein 5	-	chr6A	24700026	24705120
TRITD6Av1G010020.1	NAD(P)H-quinone oxidoreductase chain 4, chloroplastic G	-	chr6A	24710804	24711136
TRITD6Av1G010030.1	Protein trichome birefringence	-	chr6A	24717641	24718285
TRITD6Av1G010040.1	Protein trichome birefringence	-	chr6A	24886626	24890948
TRITD6Av1G010050.1	6-phosphogluconate dehydrogenase, decarboxylating G	-	chr6A	24940426	24940728
TRITD6Av1G010060.1	fibronectin type III domain protein (DUF1423) G	-	chr6A	24942869	24943513
TRITD6Av1G010070.1	proline-, glutamic acid leucine-rich protein G	-	chr6A	24946336	24946764
TRITD6Av1G010080.1	Transposon protein, putative, CACTA, En Spm sub-class TE	-	chr6A	24963333	24963740
TRITD6Av1G010090.1	Transposon protein, putative, CACTA, En Spm sub-class TE	+	chr6A	25015921	25016295
TRITD6Av1G010100.1	Acyl-CoA N-acyltransferase with RING FYVE PHD-type zinc finger protein G	-	chr6A	25230813	25231389
TRITD6Av1G010110.1	Retrovirus-related Pol polyprotein from transposon TNT 1-94	+	chr6A	25262806	25263384
TRITD6Av1G010120.1	Retrovirus-related Pol polyprotein from transposon TNT 1-94	-	chr6A	25455984	25456331
TRITD6Av1G010130.1	Peptidyl-prolyl cis-trans isomerase G	+	chr6A	25459048	25459709
TRITD6Av1G010140.1	Potassium channel AKT1 G	+	chr6A	25462411	25463298
TRITD6Av1G010140.2	Transposon protein, putative, CACTA, En Spm sub-class	+	chr6A	25463273	25464265
TRITD6Av1G010150.1	Transposon protein, putative, CACTA, En Spm sub-class	+	chr6A	25464552	25464863
TRITD6Av1G010160.1	Transposon protein, putative, CACTA, En Spm sub-class	+	chr6A	25464897	25465571
TRITD6Av1G010170.1	acyl-CoA binding protein 5 G	+	chr6A	25467127	25467525
TRITD6Av1G010180.1	RING U-box superfamily protein, putative	+	chr6A	25609844	25611214
TRITD6Av1G010190.1	carboxyl-terminal peptidase (DUF239)	+	chr6A	25627649	25630226
TRITD6Av1G010200.1	Ethylene-responsive transcription factor	-	chr6A	25632437	25633033
TRITD6Av1G010210.1	F-box protein family-like	-	chr6A	25677964	25679206
TRITD6Av1G010220.1	KCBP-interacting protein kinase G	-	chr6A	25681514	25682342
TRITD6Av1G010220.2	Cysteine-rich receptor-like protein kinase 37 G	-	chr6A	25681546	25682342
TRITD6Av1G010230.1	Isoflavone-7-O-methyltransferase 9 G	-	chr6A	25683778	25684125
TRITD6Av1G010240.1	Paired amphipathic helix (PAH2) superfamily protein	-	chr6A	25727628	25732772
TRITD6Av1G010240.3	FRIGIDA interacting protein 1 G	-	chr6A	25728024	25732772
TRITD6Av1G010250.1	WD40 domain-containing protein G	+	chr6A	25735961	25736275
TRITD6Av1G010260.1	Polynucleotidyl transferase, ribonuclease H-like superfamily protein	+	chr6A	25742329	25743552
TRITD6Av1G010270.1	carboxyl-terminal peptidase, putative (DUF239)	-	chr6A	25752162	25754472
TRITD6Av1G010280.1	neuroblastoma-amplified sequence protein G	-	chr6A	25797908	25798264
TRITD6Av1G010290.1	Ribosomal RNA large subunit methyltransferase K L G	+	chr6A	25818973	25819847
TRITD6Av1G010300.1	E3 ubiquitin-protein ligase	+	chr6A	25822819	25823226
TRITD6Av1G010310.1	CDK2-associated and cullin domain-containing protein 1 G	+	chr6A	25853418	25854775
TRITD6Av1G010310.2	RING U-box superfamily protein G	+	chr6A	25853621	25854861
TRITD6Av1G010310.3	Leucine-rich receptor-like protein kinase family protein	+	chr6A	25854797	25857359
TRITD6Av1G010320.1	Glycosyltransferase	+	chr6A	25874669	25876165
TRITD6Av1G010330.1	Pentatricopeptide repeat-containing protein	-	chr6A	25881173	25882606
TRITD6Av1G010340.1	Thyroid hormone receptor alpha G	-	chr6A	25884204	25884572
TRITD6Av1G010350.1	Haloacid dehalogenase-like hydrolase (HAD) superfamily protein G	-	chr6A	25885116	25885514
TRITD6Av1G010360.1	Phosphopentomutase G	+	chr6A	25885585	25893477
TRITD6Av1G010370.1	PIF1-like helicase	-	chr6A	25902204	25902527
TRITD6Av1G010380.1	GDSL esterase lipase	-	chr6A	25918178	25921574
TRITD6Av1G010390.1	Retrovirus-related Pol polyprotein from transposon TNT 1-94	-	chr6A	25944185	25944637
TRITD6Av1G010400.1	RAN GTPase-activating protein 2	+	chr6A	25989191	25989550
TRITD6Av1G010410.1	Endonuclease exonuclease phosphatase family protein	-	chr6A	25994408	25994974
TRITD6Av1G010420.1	Protein kinase	+	chr6A	26003076	26005273
TRITD6Av1G010430.1	NAC domain-containing protein	-	chr6A	26006376	26008091
TRITD6Av1G010440.10	NBS-LRR-like resistance protein	+	chr6A	26025568	26041653
TRITD6Av1G010440.11	NBS-LRR-like resistance protein	+	chr6A	26025685	26041666
TRITD6Av1G010440.12	NBS-LRR-like resistance protein G	+	chr6A	26035776	26036447
TRITD6Av1G010440.13	NBS-LRR-like resistance protein	+	chr6A	26036369	26041666
TRITD6Av1G010440.14	NBS-LRR-like resistance protein	+	chr6A	26039410	26040541
TRITD6Av1G010450.1	Envelope glycoprotein G	+	chr6A	26012951	26013295
TRITD6Av1G010460.1	Pentatricopeptide repeat-containing protein, putative G	+	chr6A	26031222	26031800
TRITD6Av1G010470.1	Pentatricopeptide repeat-containing protein, putative	+	chr6A	26032362	26033410
TRITD6Av1G010480.1	Phospholipase A-2-activating protein G	+	chr6A	26033431	26033901
TRITD6Av1G010490.1	Pentatricopeptide repeat-containing protein, putative	+	chr6A	26045445	26047547
TRITD6Av1G010500.1	S-adenosyl-L-methionine-dependent methyltransferases superfamily protein G	+	chr6A	26050061	26050423
TRITD6Av1G010510.1	Kinase family protein	-	chr6A	26050572	26054063
TRITD6Av1G010520.10	NBS-LRR-like resistance protein	-	chr6A	26076980	26078298
TRITD6Av1G010520.11	NBS-LRR-like resistance protein	-	chr6A	26077016	26222991
TRITD6Av1G010520.12	NBS-LRR-like resistance protein	-	chr6A	26077051	26078298
TRITD6Av1G010520.16	NBS-LRR-like resistance protein	-	chr6A	26078314	26209491
TRITD6Av1G010520.17	NBS-LRR disease resistance protein	-	chr6A	26078679	26086508
TRITD6Av1G010520.27	NBS-LRR-like resistance protein	-	chr6A	26202928	26224267
TRITD6Av1G010530.1	actin binding protein G	+	chr6A	26080584	26080796
TRITD6Av1G010540.1	HCO3- transporter family G	-	chr6A	26091652	26092348
TRITD6Av1G010550.1	UNC93-like protein 2	-	chr6A	26112856	26115129
TRITD6Av1G010560.1	Glutamyl-tRNA(Gln) amidotransferase subunit A	-	chr6A	26182195	26182584
TRITD6Av1G010570.1	2-oxoglutarate (2OG) and Fe(II)-dependent oxygenase superfamily protein	-	chr6A	26195472	26196461
TRITD6Av1G010580.1	Transposon protein, putative, CACTA, En Spm sub-class	-	chr6A	26264339	26264806
TRITD6Av1G010590.1	Lecithin-cholesterol acyltransferase-like 1	-	chr6A	26266517	26267238
TRITD6Av1G010590.2	Lecithin-cholesterol acyltransferase-like 1 G	-	chr6A	26266804	26267238
TRITD6Av1G010600.1	histone acetyltransferase of the CBP family 12 G	-	chr6A	26272687	26272956
TRITD6Av1G010610.1	Voltage-dependent calcium channel subunit alpha-2 delta-1 G	-	chr6A	26284646	26285107
TRITD6Av1G010620.1	Transposon protein, putative, CACTA, En Spm sub-class	-	chr6A	26291394	26292465
TRITD6Av1G010620.2	Transposon protein, putative, CACTA, En Spm sub-class	-	chr6A	26291613	26292271
TRITD6Av1G010620.3	Transposon protein, putative, CACTA, En Spm sub-class	-	chr6A	26292447	26292800
TRITD6Av1G010630.1	Transposon protein, putative, CACTA, En Spm sub-class	-	chr6A	26292805	26293545
TRITD6Av1G010630.2	Transposon protein, putative, CACTA, En Spm sub-class	-	chr6A	26293523	26294929
TRITD6Av1G010640.1	Sorghum bicolor protein targeted either to mitochondria or chloroplast proteins T50848 G	-	chr6A	26322477	26322902
TRITD6Av1G010650.1	DNA replication and repair protein RecF	+	chr6A	26327625	26329471
TRITD6Av1G010680.1	Retrovirus-related Pol polyprotein from transposon TNT 1-94	+	chr6A	26365114	26365464
TRITD6Av1G010680.2	Tetratricopeptide repeat (TPR)-like superfamily protein G	+	chr6A	26365436	26365792
TRITD6Av1G010690.1	F-box family protein	+	chr6A	26432748	26435265
TRITD6Av1G010700.1	target of early activation tagged (EAT) 2 G	-	chr6A	26440083	26440436
TRITD6Av1G010710.1	Transposon protein, putative, CACTA, En Spm sub-class	-	chr6A	26504126	26504824
TRITD6Av1G010720.1	Peroxidase	-	chr6A	26516614	26518486
TRITD6Av1G010730.1	Retrotransposon protein, putative, unclassified TE	+	chr6A	26538271	26538639
TRITD6Av1G010740.1	SPOC domain transcription elongation factor S-II, putative	-	chr6A	26547678	26553590
TRITD6Av1G010740.2	Transcription elongation factor s-II, putative	-	chr6A	26548687	26552407
TRITD6Av1G010750.1	DEAD DEAH box RNA helicase family protein TE?	-	chr6A	26557563	26557892
TRITD6Av1G010760.1	anti-muellerian hormone type-2 receptor G	-	chr6A	26558212	26558715
TRITD6Av1G010770.1	Sialyltransferase-like protein 2	+	chr6A	26564051	26566499
TRITD6Av1G010780.1	Retrovirus-related Pol polyprotein from transposon TNT 1-94	-	chr6A	26589251	26589667
TRITD6Av1G010790.1	Plant thionin family protein G	+	chr6A	26614638	26615092
TRITD6Av1G010800.1	Retrovirus-related Pol polyprotein from transposon TNT 1-94	+	chr6A	26630433	26630753
TRITD6Av1G010810.1	UDP-N-acetylglucosamine--N-acetylmuramyl-(pentapeptide) pyrophosphoryl-undecaprenol N-acetylglucosamine transferase G	+	chr6A	26682117	26682564
TRITD6Av1G010820.1	Retrovirus-related Pol polyprotein from transposon TNT 1-94 TE	-	chr6A	26686219	26686530
TRITD6Av1G010830.1	Retrovirus-related Pol polyprotein from transposon TNT 1-94	-	chr6A	26703390	26704694
TRITD6Av1G010840.1	Disease resistance protein (TIR-NBS-LRR class), putative G	+	chr6A	26726293	26726571
TRITD6Av1G010850.1	Disease resistance protein (TIR-NBS-LRR class) family G	+	chr6A	26728517	26729016
TRITD6Av1G010860.1	Retrovirus-related Pol polyprotein from transposon TNT 1-94	-	chr6A	26735509	26736063
TRITD6Av1G010870.1	LOB domain-containing protein, putative	+	chr6A	26745858	26746706
TRITD6Av1G010880.1	AT hook motif DNA-binding family protein	+	chr6A	26753208	26754056
TRITD6Av1G010890.1	Nucleolar GTP-binding protein 1	-	chr6A	26761320	26768814
TRITD6Av1G010900.1	Retrovirus-related Pol polyprotein from transposon TNT 1-94	+	chr6A	26784216	26784725
TRITD6Av1G010910.1	Retrovirus-related Pol polyprotein from transposon TNT 1-94	+	chr6A	26786670	26795011
TRITD6Av1G010920.1	Retrovirus-related Pol polyprotein from transposon TNT 1-94	-	chr6A	26809652	26810008
TRITD6Av1G010930.1	Cytochrome P450, family 705, subfamily A, polypeptide 9 G	-	chr6A	26874423	26874821
TRITD6Av1G010940.1	Retrovirus-related Pol polyprotein from transposon TNT 1-94	+	chr6A	26912006	26913370
TRITD6Av1G010950.1	Retrovirus-related Pol polyprotein from transposon TNT 1-94	+	chr6A	26913491	26913805
TRITD6Av1G010960.1	Retrovirus-related Pol polyprotein from transposon TNT 1-94 TE	+	chr6A	26913874	26914350
TRITD6Av1G010970.1	Retrotransposon protein, putative, Ty3-gypsy subclass	+	chr6A	26921753	26922319
TRITD6Av1G010980.1	Fumarate hydratase class II G	+	chr6A	26924455	26924898
TRITD6Av1G010990.1	Retrovirus-related Pol polyprotein from transposon TNT 1-94	-	chr6A	26936278	26936592
TRITD6Av1G011000.1	Retrovirus-related Pol polyprotein from transposon TNT 1-94	-	chr6A	26936760	26937158
TRITD6Av1G011010.1	Retrovirus-related Pol polyprotein from transposon TNT 1-94	-	chr6A	26937342	26937746
TRITD6Av1G011020.1	Protein kinase	+	chr6A	26997408	26998778
TRITD6Av1G011030.1	Retrotransposon protein, putative, Ty3-gypsy subclass	+	chr6A	27011296	27012486
TRITD6Av1G011040.1	Retrovirus-related Pol polyprotein from transposon TNT 1-94	+	chr6A	27033214	27033540
TRITD6Av1G011050.1	30S ribosomal protein S13 G	-	chr6A	27051688	27052140
TRITD6Av1G011060.1	Retrovirus-related Pol polyprotein from transposon TNT 1-94	-	chr6A	27144891	27145250
TRITD6Av1G011070.1	Transposon protein, putative, CACTA, En Spm sub-class	-	chr6A	27168503	27171865
TRITD6Av1G011080.1	Retrovirus-related Pol polyprotein from transposon TNT 1-94 TE	+	chr6A	27225710	27226012
TRITD6Av1G011090.1	Retrovirus-related Pol polyprotein from transposon TNT 1-94	+	chr6A	27245688	27246677
TRITD6Av1G011100.1	G-type lectin S-receptor-like serine threonine-protein kinase At1g34300 G	-	chr6A	27254146	27254451
TRITD6Av1G011110.1	F-box and associated interaction domains-containing protein TE?	-	chr6A	27263097	27264485
TRITD6Av1G011120.1	Retrovirus-related Pol polyprotein from transposon TNT 1-94	+	chr6A	27284034	27284339
TRITD6Av1G011130.1	Retrovirus-related Pol polyprotein from transposon TNT 1-94	+	chr6A	27285765	27286334
TRITD6Av1G011140.1	F-box family protein	-	chr6A	27297651	27298841
TRITD6Av1G011150.1	F-box family protein TE?	-	chr6A	27304957	27308216
TRITD6Av1G011160.1	Retrotransposon protein, putative, unclassified TE	-	chr6A	27320638	27320967
TRITD6Av1G011170.1	Transposon protein, putative, CACTA, En Spm sub-class	+	chr6A	27341654	27342127
TRITD6Av1G011180.1	Retrovirus-related Pol polyprotein from transposon TNT 1-94	-	chr6A	27382626	27383621
TRITD6Av1G011190.1	Retrovirus-related Pol polyprotein from transposon TNT 1-94	-	chr6A	27384282	27384908
TRITD6Av1G011200.1	Receptor-like protein kinase	+	chr6A	27390236	27392628
TRITD6Av1G011210.1	Disease resistance protein, putative G	-	chr6A	27403500	27404135
TRITD6Av1G011220.1	Disease resistance protein (TIR-NBS-LRR class) family protein	-	chr6A	27404202	27405110
TRITD6Av1G011230.1	Rp1-like protein	-	chr6A	27405135	27405515
TRITD6Av1G011240.1	NBS-LRR disease resistance protein	-	chr6A	27406500	27407204
TRITD6Av1G011250.1	Disease resistance protein G	-	chr6A	27407276	27407989
TRITD6Av1G011260.1	Histone-lysine N-methyltransferase G	+	chr6A	27409954	27410413
TRITD6Av1G011270.1	Shaggy-related protein kinase beta G	+	chr6A	27411789	27412297
TRITD6Av1G011280.1	Transposon protein, putative, CACTA, En Spm sub-class TE	+	chr6A	27413465	27413912
TRITD6Av1G011290.1	Retrotransposon protein, putative, Ty3-gypsy subclass	-	chr6A	27426983	27427321
TRITD6Av1G011300.1	nuclear transport factor 2B G	+	chr6A	27490534	27490848
TRITD6Av1G011310.1	agenet domain protein (DOMAIN OF UNKNOWN FUNCTION 724 9) U	-	chr6A	27510090	27512770
TRITD6Av1G011320.1	FORMS APLOID AND BINUCLEATE CELLS 1A G	+	chr6A	27512221	27512709
TRITD6Av1G011330.1	Retrovirus-related Pol polyprotein from transposon TNT 1-94	-	chr6A	27519157	27519822
TRITD6Av1G011340.1	Retrovirus-related Pol polyprotein from transposon TNT 1-94	-	chr6A	27584064	27584381
TRITD6Av1G011350.1	Retrovirus-related Pol polyprotein from transposon TNT 1-94	-	chr6A	27589746	27590267
TRITD6Av1G011360.1	Histone H4	+	chr6A	27620135	27620446
Disease-related CDS
TRITD6Av1G002990.1	abscisic acid responsive elements-binding factor 2	+	chr6A	6911828	6912214	https://doi.org/10.1080/15592324.2021.1948243
TRITD6Av1G003380.1	NBS-LRR-like resistance protein	-	chr6A	7674253	7675893	doi:10.3390/ijms14047302
TRITD6Av1G003390.1	NBS-LRR-like resistance protein	-	chr6A	7676177	7676689	doi:10.3390/ijms14047302
TRITD6Av1G003400.1	Disease resistance protein (NBS-LRR class) family	-	chr6A	7677348	7678325	doi:10.3390/ijms14047302
TRITD6Av1G003520.1	Leucine-rich repeat protein kinase family protein G	-	chr6A	8200626	8200973	DOI 10.1186/s12864-017-4155-y
TRITD6Av1G003590.1	Hydroxycinnamoyl-CoA shikimate quinate hydroxycinnamoyltransferase	-	chr6A	8441468	8443458	https://doi.org/10.1186/s12870-019-1846-3
TRITD6Av1G003600.1	Hydroxycinnamoyl-CoA shikimate quinate hydroxycinnamoyltransferase	-	chr6A	8442660	8443144	https://doi.org/10.1186/s12870-019-1846-3
TRITD6Av1G003630.1	Hydroxycinnamoyl-CoA shikimate quinate hydroxycinnamoyltransferase	-	chr6A	8450579	8451091	https://doi.org/10.1186/s12870-019-1846-3
TRITD6Av1G003640.1	Hydroxycinnamoyl-CoA shikimate quinate hydroxycinnamoyltransferase	-	chr6A	8458638	8458961	https://doi.org/10.1186/s12870-019-1846-3
TRITD6Av1G003650.1	Hydroxycinnamoyl-CoA shikimate quinate hydroxycinnamoyltransferase	+	chr6A	8459748	8461208	https://doi.org/10.1186/s12870-019-1846-3
TRITD6Av1G003670.1	Hydroxycinnamoyl-CoA shikimate quinate hydroxycinnamoyltransferase	+	chr6A	8464607	8465248	https://doi.org/10.1186/s12870-019-1846-3
TRITD6Av1G003680.1	Hydroxycinnamoyl-CoA shikimate quinate hydroxycinnamoyltransferase	+	chr6A	8467103	8468711	https://doi.org/10.1186/s12870-019-1846-3
TRITD6Av1G003690.1	Disease resistance protein (TIR-NBS-LRR class) family	-	chr6A	8480771	8481789	doi:10.3390/ijms14047302
TRITD6Av1G003690.2	NBS-LRR resistance-like protein	-	chr6A	8481621	8482973	doi:10.3390/ijms14047302
TRITD6Av1G003710.1	Hydroxycinnamoyl-CoA shikimate quinate hydroxycinnamoyltransferase	+	chr6A	8541741	8542515	https://doi.org/10.1186/s12870-019-1846-3
TRITD6Av1G003730.1	Hydroxycinnamoyl-CoA shikimate quinate hydroxycinnamoyltransferase	+	chr6A	8595137	8596182	https://doi.org/10.1186/s12870-019-1846-3
TRITD6Av1G003780.1	Hydroxycinnamoyl-CoA shikimate quinate hydroxycinnamoyltransferase	+	chr6A	8807844	8809623	https://doi.org/10.1186/s12870-019-1846-3
TRITD6Av1G003780.2	Hydroxycinnamoyl-CoA shikimate quinate hydroxycinnamoyltransferase	+	chr6A	8807925	8808739	https://doi.org/10.1186/s12870-019-1846-3
TRITD6Av1G003790.1	Kinase family protein	-	chr6A	8850998	8865494	DOI:10.1016/S0065-2296(00)32030-4
TRITD6Av1G003810.1	NBS-LRR resistance-like protein	+	chr6A	8916288	8916953	doi:10.3390/ijms14047302
TRITD6Av1G003820.1	NBS-LRR resistance-like protein	+	chr6A	8916992	8918770	doi:10.3390/ijms14047302
TRITD6Av1G003850.1	Disease resistance protein (TIR-NBS-LRR class) family	+	chr6A	8993512	8994726	doi:10.3390/ijms14047302
TRITD6Av1G003950.1	Hydroxycinnamoyl-CoA shikimate quinate hydroxycinnamoyltransferase	+	chr6A	9556565	9557215	https://doi.org/10.1186/s12870-019-1846-3
TRITD6Av1G003960.1	Hydroxycinnamoyl-CoA shikimate quinate hydroxycinnamoyltransferase	-	chr6A	9559743	9560063	https://doi.org/10.1186/s12870-019-1846-3
TRITD6Av1G003990.1	Hydroxycinnamoyl-CoA shikimate quinate hydroxycinnamoyltransferase	-	chr6A	9578625	9579666	https://doi.org/10.1186/s12870-019-1846-3
TRITD6Av1G004020.1	NBS-LRR resistance-like protein	+	chr6A	9623360	9623803	doi:10.3390/ijms14047302
TRITD6Av1G004030.1	NBS-LRR resistance-like protein	+	chr6A	9642228	9645768	doi:10.3390/ijms14047302
TRITD6Av1G004080.1	NBS-LRR resistance-like protein	-	chr6A	9829734	9831864	doi:10.3390/ijms14047302
TRITD6Av1G004090.1	NBS-LRR resistance-like protein	-	chr6A	9914419	9915667	doi:10.3390/ijms14047302
TRITD6Av1G004100.1	NBS-LRR resistance-like protein	-	chr6A	9915860	9916297	doi:10.3390/ijms14047302
TRITD6Av1G004110.1	NBS-LRR resistance-like protein	-	chr6A	9916404	9917528	doi:10.3390/ijms14047302
TRITD6Av1G004160.1	Pentatricopeptide repeat-containing family protein	-	chr6A	9934640	9937340	https://doi.org/10.3390/ijms222011274
TRITD6Av1G004270.1	Leucine-rich repeat receptor-like protein kinase family protein, putative	+	chr6A	10205628	10208744	DOI 10.1186/s12864-017-4155-y
TRITD6Av1G004280.1	Leucine-rich repeat receptor-like protein kinase family protein, putative	+	chr6A	10226619	10227722	DOI 10.1186/s12864-017-4155-y
TRITD6Av1G004310.1	Kinase family protein	-	chr6A	10268487	10270320	DOI:10.1016/S0065-2296(00)32030-4
TRITD6Av1G004400.1	Kinase family protein	-	chr6A	10440231	10442048	DOI:10.1016/S0065-2296(00)32030-4
TRITD6Av1G004460.10	Disease resistance protein RPM1	+	chr6A	10556296	10557550	DOI: 10.1073/pnas.95.26.15849
TRITD6Av1G004530.1	Peroxidase superfamily protein G	+	chr6A	10736888	10737244	https://doi.org/10.1093/jxb/ern277
TRITD6Av1G005150.3	wall-associated receptor kinase-like protein	-	chr6A	11961145	11963255	DOI 10.1186/s12870-016-0711-x
TRITD6Av1G005190.10	Disease resistance protein RPM1	-	chr6A	12042407	12044575	DOI: 10.1073/pnas.95.26.15849
TRITD6Av1G005200.1	NBS-LRR-like resistance protein	+	chr6A	12106056	12110715	doi:10.3390/ijms14047302
TRITD6Av1G005200.2	Disease resistance protein RGA2 G	+	chr6A	12106069	12106581	DOI:10.1016/j.pbi.2005.01.002
TRITD6Av1G005360.1	Leucine-rich repeat receptor-like protein kinase family protein	+	chr6A	12437659	12438627	DOI 10.1186/s12864-017-4155-y
TRITD6Av1G005420.10	Receptor-like kinase	-	chr6A	12621721	12631986	DOI: 10.1105/tpc.16.00891
TRITD6Av1G005460.1	Pentatricopeptide repeat-containing protein	-	chr6A	12784001	12793007	https://doi.org/10.3390/ijms222011274
TRITD6Av1G005530.3	wall-associated receptor kinase-like protein	-	chr6A	12844990	12853268	DOI 10.1186/s12870-016-0711-x
TRITD6Av1G005530.4	Receptor-like protein kinase	-	chr6A	12850272	12852706	DOI: 10.1105/tpc.16.00891
TRITD6Av1G005530.7	wall-associated receptor kinase-like protein	-	chr6A	12851354	12853268	DOI 10.1186/s12870-016-0711-x
TRITD6Av1G005540.1	Wall-associated receptor kinase 3	-	chr6A	12846500	12847064	DOI 10.1186/s12870-016-0711-x
TRITD6Av1G005580.1	Subtilisin-like protease	+	chr6A	12883751	12885970	DOI: 10.1111/mpp.12567
TRITD6Av1G005610.1	Subtilisin-like protease	+	chr6A	13050991	13052634	DOI: 10.1111/mpp.12567
TRITD6Av1G005740.1	Receptor-like protein kinase	+	chr6A	13314217	13317303	DOI: 10.1105/tpc.16.00891
TRITD6Av1G005740.2	Receptor protein kinase, putative	+	chr6A	13314736	13317303	DOI: 10.1105/tpc.16.00891
TRITD6Av1G005750.1	Leucine-rich repeat receptor-like protein kinase family protein	-	chr6A	13320204	13324534	DOI 10.1186/s12864-017-4155-y
TRITD6Av1G005760.1	Leucine-rich repeat receptor-like protein kinase family protein	-	chr6A	13326268	13327590	DOI 10.1186/s12864-017-4155-y
TRITD6Av1G005850.2	Pentatricopeptide repeat-containing protein, mitochondrial G	-	chr6A	13490057	13490284	https://doi.org/10.3390/ijms222011274
TRITD6Av1G005860.1	Peroxidase	-	chr6A	13499713	13506724	https://doi.org/10.1093/jxb/ern277
TRITD6Av1G005930.1	NBS-type putative resistance protein G	-	chr6A	13536912	13537280	doi:10.3390/ijms14047302
TRITD6Av1G005940.1	Disease resistance protein (NBS-LRR class) family	-	chr6A	13552252	13555495	doi:10.3390/ijms14047302
TRITD6Av1G005960.1	Disease resistance protein (NBS-LRR class) family	-	chr6A	13569156	13570807	doi:10.3390/ijms14047302
TRITD6Av1G006060.1	Serine threonine protein phosphatase 7 long form isogeny	-	chr6A	13677313	13678087	https://doi.org/10.1094/MPMI-21-5-0507
TRITD6Av1G006120.1	Disease resistance protein (NBS-LRR class) family	+	chr6A	13796874	13798896	doi:10.3390/ijms14047302
TRITD6Av1G006130.1	Disease resistance protein RPP13	+	chr6A	13798936	13800053	DOI: 10.1046/j.1365-313x.2000.00664.x
TRITD6Av1G006300.1	Peroxidase superfamily protein G	+	chr6A	14337633	14337995	https://doi.org/10.1093/jxb/ern277
TRITD6Av1G006850.1	NBS-LRR resistance-like protein	+	chr6A	15460738	15463764	doi:10.3390/ijms14047302
TRITD6Av1G006860.1	Disease resistance protein (NBS-LRR class) family	-	chr6A	15484466	15491411	doi:10.3390/ijms14047302
TRITD6Av1G006870.1	NBS-LRR resistance-like protein	-	chr6A	15500285	15500605	doi:10.3390/ijms14047302
TRITD6Av1G006920.1	Receptor-like protein kinase	-	chr6A	15635962	15639891	DOI: 10.1105/tpc.16.00891
TRITD6Av1G006920.3	lectin-receptor kinase	-	chr6A	15637362	15641518	doi: 10.3389/fpls.2013.00124
TRITD6Av1G006920.4	lectin-receptor kinase	-	chr6A	15639751	15641518	doi: 10.3389/fpls.2013.00124
TRITD6Av1G006920.5	lectin-receptor kinase	-	chr6A	15639996	15641518	doi: 10.3389/fpls.2013.00124
TRITD6Av1G006940.1	receptor kinase 1	-	chr6A	15709658	15710131	DOI: 10.1105/tpc.16.00891
TRITD6Av1G006950.2	receptor kinase 1	-	chr6A	15719829	15720433	DOI: 10.1105/tpc.16.00891
TRITD6Av1G006960.3	Receptor-like protein kinase	-	chr6A	15735654	15739743	DOI: 10.1105/tpc.16.00891
TRITD6Av1G006980.1	Receptor-like protein kinase	-	chr6A	15749011	15759490	DOI: 10.1105/tpc.16.00891
TRITD6Av1G006980.2	Receptor-like protein kinase	-	chr6A	15749186	15759490	DOI: 10.1105/tpc.16.00891
TRITD6Av1G007000.1	lectin-receptor kinase	-	chr6A	15760581	15761232	doi: 10.3389/fpls.2013.00124
TRITD6Av1G007010.1	Receptor-like protein kinase	-	chr6A	15763286	15763843	DOI: 10.1105/tpc.16.00891
TRITD6Av1G007090.1	Subtilisin-like protease	+	chr6A	15818228	15826362	DOI: 10.1111/mpp.12567
TRITD6Av1G007170.1	Receptor-kinase, putative	+	chr6A	16369451	16371909	DOI: 10.1105/tpc.16.00891
TRITD6Av1G007950.1	Receptor-like protein kinase	+	chr6A	19370847	19371731	DOI: 10.1105/tpc.16.00891
TRITD6Av1G007970.1	Anthocyanidin synthase	+	chr6A	19387875	19389056	https://doi.org/10.1016/j.plaphy.2021.12.037
TRITD6Av1G008040.1	Disease resistance protein RPM1 G	-	chr6A	19539295	19539855	DOI: 10.1073/pnas.95.26.15849
TRITD6Av1G008050.1	Cysteine-rich receptor kinase	+	chr6A	19551469	19555856	DOI: 10.1016/j.plaphy.2013.10.024
TRITD6Av1G008060.1	Cysteine-rich receptor kinase	+	chr6A	19561981	19566131	DOI: 10.1016/j.plaphy.2013.10.024
TRITD6Av1G008100.1	Disease resistance protein (TIR-NBS-LRR class) family G	+	chr6A	19614912	19615274	doi:10.3390/ijms14047302
TRITD6Av1G008150.1	Leucine-rich repeat receptor-like protein kinase family protein	-	chr6A	19698991	19701474	DOI 10.1186/s12864-017-4155-y
TRITD6Av1G008160.1	Receptor-like protein kinase	-	chr6A	19707847	19710335	DOI: 10.1105/tpc.16.00891
TRITD6Av1G008230.1	ABC transporter C family member 3	-	chr6A	19820855	19821268	https://doi.org/10.1111/ppl.13302
TRITD6Av1G008370.1	Pentatricopeptide repeat-containing protein	+	chr6A	19995933	19997534	https://doi.org/10.3390/ijms222011274
TRITD6Av1G008500.1	Leucine-rich repeat (LRR) family protein	-	chr6A	20342131	20342808	DOI 10.1186/s12864-017-4155-y
TRITD6Av1G008510.1	Disease resistance protein RPM1	-	chr6A	20343027	20345963	DOI: 10.1073/pnas.95.26.15849
TRITD6Av1G008520.1	Disease resistance protein RPM1 G	-	chr6A	20346008	20346688	DOI: 10.1073/pnas.95.26.15849
TRITD6Av1G008620.1	Disease resistance protein (TIR-NBS-LRR class) family	+	chr6A	20509659	20510738	doi:10.3390/ijms14047302
TRITD6Av1G008640.1	Leucine-rich repeat protein kinase family protein G	+	chr6A	20597265	20597918	DOI 10.1186/s12864-017-4155-y
TRITD6Av1G008920.1	Pentatricopeptide repeat-containing protein, putative	+	chr6A	21152494	21153885	https://doi.org/10.3390/ijms222011274
TRITD6Av1G009390.1	Serine threonine protein phosphatase 7 long form isogeny	+	chr6A	22506001	22506528	https://doi.org/10.1094/MPMI-21-5-0507
TRITD6Av1G010220.2	Cysteine-rich receptor-like protein kinase 37 G	-	chr6A	25681546	25682342	DOI: 10.1016/j.plaphy.2013.10.024
TRITD6Av1G010230.1	Isoflavone-7-O-methyltransferase 9 G	-	chr6A	25683778	25684125	DOI:10.1105/tpc.12.9.1689
TRITD6Av1G010310.3	Leucine-rich receptor-like protein kinase family protein	+	chr6A	25854797	25857359	DOI 10.1186/s12864-017-4155-y
TRITD6Av1G010330.1	Pentatricopeptide repeat-containing protein	-	chr6A	25881173	25882606	https://doi.org/10.3390/ijms222011274
TRITD6Av1G010440.12	NBS-LRR-like resistance protein	+	chr6A	26035776	26036447	doi:10.3390/ijms14047302
TRITD6Av1G010460.1	Pentatricopeptide repeat-containing protein, putative G	+	chr6A	26031222	26031800	https://doi.org/10.3390/ijms222011274
TRITD6Av1G010470.1	Pentatricopeptide repeat-containing protein, putative	+	chr6A	26032362	26033410	https://doi.org/10.3390/ijms222011274
TRITD6Av1G010490.1	Pentatricopeptide repeat-containing protein, putative	+	chr6A	26045445	26047547	https://doi.org/10.3390/ijms222011274
TRITD6Av1G010510.1	Kinase family protein	-	chr6A	26050572	26054063	DOI:10.1016/S0065-2296(00)32030-4
TRITD6Av1G010520.1	NBS-LRR-like resistance protein	-	chr6A	26075925	26222991	doi:10.3390/ijms14047302
TRITD6Av1G010520.27	NBS-LRR-like resistance protein	-	chr6A	26202928	26224267	doi:10.3390/ijms14047302
TRITD6Av1G010720.1	Peroxidase	-	chr6A	26516614	26518486	https://doi.org/10.1093/jxb/ern277
TRITD6Av1G010840.1	Disease resistance protein (TIR-NBS-LRR class), putative G	+	chr6A	26726293	26726571	doi:10.3390/ijms14047302
TRITD6Av1G010850.1	Disease resistance protein (TIR-NBS-LRR class) family G	+	chr6A	26728517	26729016	doi:10.3390/ijms14047302
TRITD6Av1G011200.1	Receptor-like protein kinase	+	chr6A	27390236	27392628	DOI: 10.1105/tpc.16.00891
TRITD6Av1G011210.1	Disease resistance protein, putative G	-	chr6A	27403500	27404135	doi:10.3390/ijms14047302
TRITD6Av1G011220.1	Disease resistance protein (TIR-NBS-LRR class) family protein	-	chr6A	27404202	27405110	doi:10.3390/ijms14047302
TRITD6Av1G011240.1	NBS-LRR disease resistance protein	-	chr6A	27406500	27407204	doi:10.3390/ijms14047302
TRITD6Av1G011250.1	Disease resistance protein G	-	chr6A	27407276	27407989	doi:10.3390/ijms14047302

## Sheet: QSr_NCCR.6A.2
Gene ID	Description	Strand	Chromosome	Gene start (bp)	Gene end (bp)
TRITD6Av1G214880.5	AP-1 complex subunit gamma-2	-	chr6A	591638248	591647098
TRITD6Av1G214890.1	Ubiquitin carboxyl-terminal hydrolase 2	+	chr6A	591659516	591660508
TRITD6Av1G214900.1	Retrotransposon protein, putative, Ty3-gypsy subclass	+	chr6A	591751917	591752336
TRITD6Av1G214910.1	Proliferating cell nuclear antigen	+	chr6A	591761536	591771280
TRITD6Av1G214920.1	Basic helix-loop-helix transcription factor	-	chr6A	591772834	591775372
TRITD6Av1G214930.1	RNA-directed DNA polymerase (reverse transcriptase)-related family protein	-	chr6A	591795314	591795712
TRITD6Av1G214940.1	F-box and associated interaction domains-containing protein	-	chr6A	591801198	591802602
TRITD6Av1G214950.1	Retrovirus-related Pol polyprotein from transposon TNT 1-94	+	chr6A	591815894	591816298
TRITD6Av1G214960.1	Retrovirus-related Pol polyprotein from transposon TNT 1-94 TE	-	chr6A	591827358	591827672
TRITD6Av1G214970.1	Transposon Ty3-I Gag-Pol polyprotein	+	chr6A	591858566	591858895
TRITD6Av1G214980.1	Retrovirus-related Pol polyprotein from transposon TNT 1-94 TE	-	chr6A	591891448	591891777
TRITD6Av1G214990.1	Retrovirus-related Pol polyprotein from transposon TNT 1-94 TE	-	chr6A	591891885	591892220
TRITD6Av1G215000.1	Reverse transcriptase	-	chr6A	591892409	591892714
TRITD6Av1G215010.1	F-box kelch-repeat protein	+	chr6A	591913781	591914941
TRITD6Av1G215020.1	3(2),5-bisphosphate nucleotidase HAL2	-	chr6A	591915684	591918150
TRITD6Av1G215030.1	Alcohol dehydrogenase, putative	+	chr6A	591919697	591921914
TRITD6Av1G215030.2	Oxidoreductase family protein	+	chr6A	591920159	591921914
TRITD6Av1G215040.1	Voltage-dependent calcium channel subunit alpha-2 delta-2 G	-	chr6A	591920277	591920657
TRITD6Av1G215050.1	Quinone oxidoreductase	+	chr6A	591922874	591924197
TRITD6Av1G215050.4	Quinone oxidoreductase	+	chr6A	591923205	591924197
TRITD6Av1G215060.1	Myosin-1 G	-	chr6A	591925173	591925631
TRITD6Av1G215070.1	Esterase lipase thioesterase-like protein	+	chr6A	591926395	591929429
TRITD6Av1G215070.2	Esterase lipase thioesterase-like protein G	+	chr6A	591926422	591926802
TRITD6Av1G215070.5	Esterase lipase thioesterase-like protein	+	chr6A	591927118	591928499
TRITD6Av1G215070.8	Esterase lipase thioesterase-like protein	+	chr6A	591928058	591929166
TRITD6Av1G215080.1	FUMARASE 2 G	-	chr6A	591929028	591929432
TRITD6Av1G215090.1	ABC1-like kinase	-	chr6A	591929572	591934590
TRITD6Av1G215070.9	ATP-dependent RecD-like DNA helicase TE?	+	chr6A	591929666	591930043
TRITD6Av1G215090.7	Protein kinase family protein	-	chr6A	591932595	591936552
TRITD6Av1G215100.1	Retrotransposon protein, putative, Ty3-gypsy subclass	-	chr6A	592009089	592009970
TRITD6Av1G215110.1	Retrotransposon protein, putative, Ty3-gypsy subclass	-	chr6A	592012086	592012544
TRITD6Av1G215120.1	Ribosomal protein L11 methyltransferase G	-	chr6A	592020234	592020680
TRITD6Av1G215130.1	mRNA decapping complex subunit 2	-	chr6A	592043097	592048312
TRITD6Av1G215130.3	mRNA decapping protein 2	-	chr6A	592045265	592048719
TRITD6Av1G215130.4	mRNA decapping protein 2	-	chr6A	592045327	592048719
TRITD6Av1G215130.5	mRNA decapping protein 2	-	chr6A	592045401	592048719
TRITD6Av1G215130.6	mRNA decapping protein 2	-	chr6A	592046064	592048713
TRITD6Av1G215140.1	CAP-gly domain linker G	+	chr6A	592220580	592220924
TRITD6Av1G215150.1	Plant-specific GATA-type zinc finger transcription factor family protein TE?	-	chr6A	592231843	592232307
TRITD6Av1G215160.1	Ribosomal protein S3 G	+	chr6A	592235852	592236772
TRITD6Av1G215180.1	ATP synthase subunit alpha	-	chr6A	592245301	592245978
TRITD6Av1G215190.1	Mitochondrial substrate carrier family protein G	-	chr6A	592248055	592248273
TRITD6Av1G215200.1	DNA topoisomerase, type IA, core G	+	chr6A	592249154	592249844
TRITD6Av1G215210.1	Cilia- and flagella-associated protein 100 G	+	chr6A	592258650	592259072
TRITD6Av1G215220.1	transcriptional factor B3 family protein G	+	chr6A	592259788	592260096
TRITD6Av1G215230.1	Mitochondrial substrate carrier family protein G	+	chr6A	592264727	592264945
TRITD6Av1G215240.1	NADH-quinone oxidoreductase subunit D	-	chr6A	592266428	592267026
TRITD6Av1G215240.2	NADH-quinone oxidoreductase subunit D	-	chr6A	592266562	592267026
TRITD6Av1G215240.3	Cytochrome bo(3) ubiquinol oxidase subunit 1 G	-	chr6A	592266684	592266890
TRITD6Av1G215250.1	Retrotransposon protein, putative, unclassified	-	chr6A	592273514	592274101
TRITD6Av1G215260.1	Retrotransposon protein, putative, unclassified	-	chr6A	592274747	592275106
TRITD6Av1G215270.1	Retrotransposon protein, putative, unclassified	-	chr6A	592275857	592276594
TRITD6Av1G215280.1	Photosystem II 10 kDa polypeptide family protein	+	chr6A	592298908	592299828
TRITD6Av1G215290.1	N-acetyltransferase	+	chr6A	592302629	592306634
TRITD6Av1G215300.1	RING U-box superfamily protein G	+	chr6A	592353565	592353867
TRITD6Av1G215310.1	GATA transcription factor	+	chr6A	592354836	592356993
TRITD6Av1G215310.4	GATA transcription factor	+	chr6A	592356076	592356993
TRITD6Av1G215320.1	Regulator of chromosome condensation (RCC1) family with FYVE zinc finger domain-containing protein G	+	chr6A	592357998	592358372
TRITD6Av1G215330.1	ribosomal protein 1 G	+	chr6A	592361311	592361652
TRITD6Av1G215340.1	Serine threonine-protein kinase endoribonuclease ire-1 G	-	chr6A	592363166	592365702
TRITD6Av1G215350.1	Kinase, putative	-	chr6A	592366031	592372003
TRITD6Av1G215360.1	L-arabinose isomerase G	+	chr6A	592376939	592377259
TRITD6Av1G215370.1	Retrovirus-related Pol polyprotein from transposon TNT 1-94	-	chr6A	592384165	592385265
TRITD6Av1G215380.1	Retrovirus-related Pol polyprotein from transposon TNT 1-94	-	chr6A	592401156	592401632
TRITD6Av1G215390.1	Retrovirus-related Pol polyprotein from transposon TNT 1-94	-	chr6A	592402249	592402905
TRITD6Av1G215400.1	Retrovirus-related Pol polyprotein from transposon TNT 1-94	-	chr6A	592402930	592403706
TRITD6Av1G215410.1	Retrovirus-related Pol polyprotein from transposon TNT 1-94	-	chr6A	592407530	592408138
TRITD6Av1G215420.1	Retrovirus-related Pol polyprotein from transposon TNT 1-94	-	chr6A	592408139	592408624
TRITD6Av1G215430.1	Retrovirus-related Pol polyprotein from transposon TNT 1-94	-	chr6A	592409921	592410586
TRITD6Av1G215440.1	Retrovirus-related Pol polyprotein from transposon TNT 1-94	+	chr6A	592415707	592416549
TRITD6Av1G215450.1	Retrovirus-related Pol polyprotein from transposon TNT 1-94	+	chr6A	592419799	592420146
TRITD6Av1G215460.1	Retrovirus-related Pol polyprotein from transposon TNT 1-94	+	chr6A	592425487	592425933
TRITD6Av1G215470.1	Retrovirus-related Pol polyprotein from transposon TNT 1-94	+	chr6A	592428167	592428643
TRITD6Av1G215480.1	Retrovirus-related Pol polyprotein from transposon TNT 1-94	-	chr6A	592452893	592454098
TRITD6Av1G215490.1	Retrovirus-related Pol polyprotein from transposon TNT 1-94	-	chr6A	592454108	592454449
TRITD6Av1G215500.1	Retrovirus-related Pol polyprotein from transposon TNT 1-94	-	chr6A	592455384	592455854
TRITD6Av1G215510.1	Transposon Ty3-G Gag-Pol polyprotein	+	chr6A	592499153	592499539
TRITD6Av1G215520.1	Transposon Ty3-I Gag-Pol polyprotein	+	chr6A	592501115	592510677
TRITD6Av1G215530.1	50S ribosomal protein L14 G	-	chr6A	592514435	592514866
TRITD6Av1G215540.1	Latent membrane protein 1 G	+	chr6A	592530892	592531959
TRITD6Av1G215550.1	embryonic flower 1 (EMF1) G	+	chr6A	592532192	592532896
TRITD6Av1G215560.1	GMP synthase [glutamine-hydrolyzing] G	+	chr6A	592532938	592533237
TRITD6Av1G215560.3	Class II aaRS and biotin synthetases superfamily protein G	+	chr6A	592533338	592534401
TRITD6Av1G215570.1	Protein FAR1-RELATED SEQUENCE 5 TE	-	chr6A	592537105	592537380
TRITD6Av1G215580.1	Protein FAR1-RELATED SEQUENCE 5	-	chr6A	592538426	592538845
TRITD6Av1G215580.2	Protein FAR1-RELATED SEQUENCE 5	-	chr6A	592538839	592539375
TRITD6Av1G215590.1	B3 domain-containing protein	+	chr6A	592541648	592542069
TRITD6Av1G215600.1	B3 domain-containing protein	+	chr6A	592542100	592543448
TRITD6Av1G215610.1	Leu Ile Val-binding protein homolog 6 G	-	chr6A	592587632	592588016
TRITD6Av1G215620.1	Retrotransposon protein, putative, Ty3-gypsy subclass	-	chr6A	592617001	592617441
TRITD6Av1G215630.1	Gag pol polyprotein	+	chr6A	592636491	592636940
TRITD6Av1G215630.2	Katanin p60 ATPase-containing subunit A-like 1 G	+	chr6A	592636741	592637091
TRITD6Av1G215640.1	Gag pol polyprotein	+	chr6A	592673268	592673645
TRITD6Av1G215650.1	thylakoid-associated phosphatase 38 G	+	chr6A	592674552	592674890
TRITD6Av1G215660.1	Retrotransposon protein, putative, Ty3-gypsy subclass	-	chr6A	592704282	592704668
TRITD6Av1G215670.1	Amidohydrolase family G	-	chr6A	592706033	592706344
TRITD6Av1G215680.1	Glycosyl transferase, family 2	-	chr6A	592810267	592813328
TRITD6Av1G215690.1	2-oxoglutarate (2OG) and Fe(II)-dependent oxygenase superfamily protein	-	chr6A	592823949	592824338
TRITD6Av1G215700.1	2-oxoglutarate (2OG) and Fe(II)-dependent oxygenase superfamily protein	-	chr6A	592824428	592825102
TRITD6Av1G215700.3	2-oxoglutarate (2OG) and Fe(II)-dependent oxygenase superfamily protein	-	chr6A	592825065	592825423
TRITD6Av1G215710.1	Retrovirus-related Pol polyprotein from transposon TNT 1-94 TE	+	chr6A	592877276	592877698
TRITD6Av1G215720.1	2-oxoglutarate (2OG) and Fe(II)-dependent oxygenase superfamily protein	-	chr6A	592897785	592899841
TRITD6Av1G215730.1	Hydroxycinnamoyl CoA quinate transferase 2	+	chr6A	592904155	592905516
TRITD6Av1G215740.1	Clathrin interactor EPSIN-like protein	-	chr6A	592905716	592910443
TRITD6Av1G215740.8	Clathrin interactor EPSIN-like protein	-	chr6A	592906443	592910443
TRITD6Av1G215750.1	cytochrome C oxidase subunit G	+	chr6A	592906787	592907230
TRITD6Av1G215760.1	Retrovirus-related Pol polyprotein from transposon TNT 1-94	-	chr6A	592923538	592924671
TRITD6Av1G215770.1	Retrovirus-related Pol polyprotein from transposon TNT 1-94	+	chr6A	592934769	592935152
TRITD6Av1G215780.1	Retrovirus-related Pol polyprotein from transposon TNT 1-94	+	chr6A	592935600	592936235
TRITD6Av1G215790.1	Retrovirus-related Pol polyprotein from transposon TNT 1-94	+	chr6A	592936863	592937288
TRITD6Av1G215800.1	Retrovirus-related Pol polyprotein from transposon TNT 1-94 TE	+	chr6A	592950337	592950702
TRITD6Av1G215810.1	Zinc finger (C3HC4-type RING finger) family protein	-	chr6A	592973047	592978296
TRITD6Av1G215820.1	Prolycopene isomerase, chloroplastic G	+	chr6A	592983038	592983448
TRITD6Av1G215830.1	basic helix-loop-helix (bHLH) DNA-binding superfamily protein G	+	chr6A	592998469	593000342
TRITD6Av1G215830.5	Arginine and glutamate-rich protein 1	+	chr6A	593000102	593003293
TRITD6Av1G215840.1	Retrotransposon protein, putative, unclassified	+	chr6A	593004668	593006335
TRITD6Av1G215850.1	Retrovirus-related Pol polyprotein from transposon TNT 1-94 TE	-	chr6A	593021549	593021914
TRITD6Av1G215860.1	Translation elongation factor EF1A initiation factor IF2gamma family protein G	+	chr6A	593033918	593035336
TRITD6Av1G215870.1	Nucleoside triphosphatase I G	+	chr6A	593048381	593049338
TRITD6Av1G215880.1	Retrovirus-related Pol polyprotein from transposon TNT 1-94	-	chr6A	593066213	593066596
TRITD6Av1G215890.1	protein kinase family protein	-	chr6A	593089164	593090115
TRITD6Av1G215900.1	Ribonuclease H-like superfamily protein	+	chr6A	593097809	593098240
TRITD6Av1G215910.1	Transposon protein, putative, CACTA, En Spm sub-class	-	chr6A	593106941	593107426
TRITD6Av1G215920.1	LINE-1 reverse transcriptase like	+	chr6A	593108882	593109874
TRITD6Av1G215930.1	Protein kinase superfamily protein G	+	chr6A	593137580	593137951
TRITD6Av1G215940.1	Receptor-like protein kinase	-	chr6A	593139332	593142137
TRITD6Av1G215950.1	Receptor-like protein kinase	-	chr6A	593147659	593148621
TRITD6Av1G215960.1	cytochrome P450, family 714, subfamily A, polypeptide 1 G	-	chr6A	593152477	593152986
TRITD6Av1G215970.1	cytochrome P450, family 714, subfamily A, polypeptide 2 G	-	chr6A	593154249	593154736
TRITD6Av1G215980.1	Retrotransposon protein, putative, Ty3-gypsy subclass	+	chr6A	593158792	593159763
TRITD6Av1G215980.2	Retrotransposon protein, putative, Ty3-gypsy subclass	+	chr6A	593158840	593160759
TRITD6Av1G215990.1	Retrovirus-related Pol polyprotein from transposon TNT 1-94	-	chr6A	593171678	593172019
TRITD6Av1G216000.1	Retrovirus-related Pol polyprotein from transposon TNT 1-94	-	chr6A	593176419	593177321
TRITD6Av1G216010.1	Retrovirus-related Pol polyprotein from transposon TNT 1-94	-	chr6A	593177388	593177738
TRITD6Av1G216020.1	Retrovirus-related Pol polyprotein from transposon TNT 1-94	-	chr6A	593196884	593197786
TRITD6Av1G216030.1	Retrovirus-related Pol polyprotein from transposon TNT 1-94	-	chr6A	593197897	593199030
TRITD6Av1G216040.1	Retrovirus-related Pol polyprotein from transposon TNT 1-94	+	chr6A	593206285	593206932
TRITD6Av1G216040.2	Retrovirus-related Pol polyprotein from transposon TNT 1-94 TE	+	chr6A	593206929	593207240
TRITD6Av1G216050.1	Transposon protein, putative, CACTA, En Spm sub-class	+	chr6A	593224126	593225250
TRITD6Av1G216060.1	Glutamyl-tRNA reductase G	-	chr6A	593230092	593231073
TRITD6Av1G216070.1	ATP-dependent 6-phosphofructokinase	-	chr6A	593234022	593235418
TRITD6Av1G216070.2	ATP-dependent 6-phosphofructokinase G	-	chr6A	593234313	593235418
TRITD6Av1G216070.3	ATP-dependent 6-phosphofructokinase G	-	chr6A	593235125	593235697
TRITD6Av1G216080.1	Receptor-like protein kinase	-	chr6A	593237328	593238554
TRITD6Av1G216090.1	Laccase	-	chr6A	593247313	593248990
TRITD6Av1G216100.1	RNA-directed DNA polymerase (reverse transcriptase)-related family protein	+	chr6A	593250977	593251369
TRITD6Av1G216110.1	Endonuclease exonuclease phosphatase family protein G	+	chr6A	593258102	593258458
TRITD6Av1G216120.1	Retrovirus-related Pol polyprotein from transposon TNT 1-94	-	chr6A	593266974	593267345
TRITD6Av1G216130.1	Receptor-like protein kinase	+	chr6A	593271631	593274087
TRITD6Av1G216130.2	Receptor-like protein kinase	+	chr6A	593272879	593274087
TRITD6Av1G216140.1	target of early activation tagged (EAT) 2 G	-	chr6A	593291823	593295384
TRITD6Av1G216150.1	Phytosulfokines 1 G	-	chr6A	593335834	593336234
TRITD6Av1G216160.1	Protein translocase subunit SecA G	+	chr6A	593355048	593355347
TRITD6Av1G216170.1	Transposable element protein, putative, Retrotrans_gag	+	chr6A	593477201	593477521
TRITD6Av1G216180.1	Disease resistance protein RPM1 G	+	chr6A	593477538	593610442
TRITD6Av1G216180.2	DNA damage-inducible protein 1	+	chr6A	593478202	593659542
TRITD6Av1G216190.1	Phenylalanine--tRNA ligase beta subunit G	-	chr6A	593908859	593909137
TRITD6Av1G216200.1	Retrovirus-related Pol polyprotein from transposon TNT 1-94	+	chr6A	593999520	593999861
TRITD6Av1G216210.1	LINE-1 reverse transcriptase like TE	+	chr6A	594004868	594005308
TRITD6Av1G216220.1	Retrovirus-related Pol polyprotein from transposon TNT 1-94	+	chr6A	594021102	594021518
TRITD6Av1G216230.1	LIGHT-DEPENDENT SHORT HYPOCOTYLS-like protein (DUF640)	-	chr6A	594029853	594030647
TRITD6Av1G216240.1	SAP-like protein BP-73	-	chr6A	594050970	594053893
TRITD6Av1G216250.1	Transposon Ty3-I Gag-Pol polyprotein	-	chr6A	594077453	594077845
TRITD6Av1G216260.1	Formate-dependent phosphoribosylglycinamide formyltransferase G	-	chr6A	594143193	594143594
TRITD6Av1G216270.1	Transposon Ty3-I Gag-Pol polyprotein	+	chr6A	594176584	594176964
TRITD6Av1G216280.1	Transposon protein, putative, CACTA, En Spm sub-class	+	chr6A	594191472	594191807
TRITD6Av1G216290.1	Protein kinase family protein	+	chr6A	594208033	594210598
TRITD6Av1G216290.2	Receptor-like protein kinase	+	chr6A	594208042	594210598
TRITD6Av1G216300.1	pleiotropic drug resistance 5 G	-	chr6A	594211524	594211826
TRITD6Av1G216310.1	Retrovirus-related Pol polyprotein from transposon TNT 1-94	+	chr6A	594217618	594217923
TRITD6Av1G216320.1	Retrovirus-related Pol polyprotein from transposon TNT 1-94	+	chr6A	594223124	594224899
TRITD6Av1G216330.1	fucosyltransferase 3 G	-	chr6A	594251707	594252126
TRITD6Av1G216340.1	Retrovirus-related Pol polyprotein from transposon TNT 1-94	+	chr6A	594274410	594274841
TRITD6Av1G216350.1	Protein kinase family protein	+	chr6A	594277733	594280379
TRITD6Av1G216360.1	RNA-directed DNA polymerase (reverse transcriptase)-related family protein	-	chr6A	594292561	594293331
TRITD6Av1G216370.1	RNA-directed DNA polymerase (reverse transcriptase)-related family protein	-	chr6A	594303807	594304697
TRITD6Av1G216380.1	Retrovirus-related Pol polyprotein from transposon TNT 1-94 TE	-	chr6A	594312184	594312522
TRITD6Av1G216390.1	Protein kinase family protein	-	chr6A	594343367	594345841
TRITD6Av1G216400.1	Peptide methionine sulfoxide reductase MsrA G	-	chr6A	594377668	594377973
TRITD6Av1G216410.1	Transposable element protein, putative, Retrotrans_gag TE	+	chr6A	594382169	594382594
TRITD6Av1G216420.1	Transposon protein, putative, CACTA, En Spm sub-class TE	+	chr6A	594394974	594395270
TRITD6Av1G216430.1	Survival motor neuron containing protein	-	chr6A	594445236	594448312
TRITD6Av1G216450.1	RING FYVE PHD-type zinc finger family protein TE?	+	chr6A	594454439	594454828
TRITD6Av1G216460.1	Ubinuclein-2 G	+	chr6A	594457465	594457788
TRITD6Av1G216470.1	Protein kinase family protein	+	chr6A	594459877	594461377
TRITD6Av1G216470.9	Protein kinase family protein	+	chr6A	594460542	594462289
TRITD6Av1G216480.1	Diphthine--ammonia ligase	+	chr6A	594464251	594468343
TRITD6Av1G216490.1	TBC1 domain family member	+	chr6A	594469947	594473926
TRITD6Av1G216500.1	CRIB domain-containing protein RIC1	+	chr6A	594476243	594489592
TRITD6Av1G216510.1	Retrovirus-related Pol polyprotein from transposon TNT 1-94 TE	-	chr6A	594494009	594494659
TRITD6Av1G216520.1	Retrovirus-related Pol polyprotein from transposon TNT 1-94	-	chr6A	594540903	594541805
TRITD6Av1G216530.1	Retrovirus-related Pol polyprotein from transposon TNT 1-94	-	chr6A	594542403	594543104
TRITD6Av1G216540.1	DNA-directed RNA polymerase III subunit RPC5	+	chr6A	594579756	594580289
TRITD6Av1G216550.1	DNA-directed RNA polymerase III subunit RPC5	+	chr6A	594580325	594581059
TRITD6Av1G216560.1	Retrotransposon protein, putative, unclassified, expressed TE	+	chr6A	594604339	594604779
TRITD6Av1G216570.1	LINE-1 reverse transcriptase	+	chr6A	594604801	594605148
TRITD6Av1G216580.1	Retrovirus-related Pol polyprotein from transposon TNT 1-94	+	chr6A	594620489	594620851
TRITD6Av1G216590.1	Pectate lyase	-	chr6A	594638655	594662288
TRITD6Av1G216600.1	Retrovirus-related Pol polyprotein from transposon TNT 1-94	-	chr6A	594651902	594652168
TRITD6Av1G216610.1	Retrovirus-related Pol polyprotein from transposon TNT 1-94	-	chr6A	594653021	594653500
TRITD6Av1G216620.1	Calmodulin-binding transcription activator G	-	chr6A	594657544	594658429
TRITD6Av1G216630.1	O-methyltransferase family protein G	-	chr6A	594669818	594670339
TRITD6Av1G216630.2	O-methyltransferase family protein G	-	chr6A	594670019	594670339
TRITD6Av1G216640.1	Retrovirus-related Pol polyprotein from transposon TNT 1-94	-	chr6A	594675975	594676349
TRITD6Av1G216650.1	Retrovirus-related Pol polyprotein from transposon TNT 1-94 TE	-	chr6A	594678400	594679113
TRITD6Av1G216660.1	NAC domain protein	+	chr6A	594685160	594687249
TRITD6Av1G216670.1	nucleoporin G	+	chr6A	594699215	594700540
TRITD6Av1G216680.1	Transposon protein, putative, CACTA, En Spm sub-class	+	chr6A	595093413	595094087
TRITD6Av1G216690.1	G2 mitotic-specific cyclin-B2	+	chr6A	595101562	595102814
TRITD6Av1G216700.1	NAC domain protein	+	chr6A	595148253	595149887
TRITD6Av1G216710.1	Retrotransposon protein, putative, Ty3-gypsy subclass	+	chr6A	595158587	595158901
TRITD6Av1G216720.1	Retrotransposon protein, putative, unclassified	-	chr6A	595190806	595191126
TRITD6Av1G216730.1	Group 13 grass pollen allergen G	-	chr6A	595197008	595197367
TRITD6Av1G216740.1	Pol polyprotein TE	-	chr6A	595197701	595198228
TRITD6Av1G216750.1	Pol polyprotein	-	chr6A	595198331	595200772
TRITD6Av1G216760.1	Retrovirus-related Pol polyprotein from transposon TNT 1-94	-	chr6A	595249013	595249897
TRITD6Av1G216770.1	Retrovirus-related Pol polyprotein from transposon TNT 1-94	+	chr6A	595260120	595261019
TRITD6Av1G216780.1	Di-glucose binding protein with Kinesin motor domain-containing protein	-	chr6A	595268650	595272109
TRITD6Av1G216790.1	Retrovirus-related Pol polyprotein from transposon TNT 1-94	-	chr6A	595332451	595333977
TRITD6Av1G216800.1	Retrovirus-related Pol polyprotein from transposon TNT 1-94	+	chr6A	595366982	595367287
TRITD6Av1G216810.1	Retrovirus-related Pol polyprotein from transposon TNT 1-94	+	chr6A	595367291	595368013
TRITD6Av1G216820.1	Retrovirus-related Pol polyprotein from transposon TNT 1-94	+	chr6A	595368059	595368574
TRITD6Av1G216830.1	DNA-binding protein, putative (duplicated DUF1399) G	-	chr6A	595375180	595375500
TRITD6Av1G216840.1	DTW domain-containing protein 1 G	-	chr6A	595438618	595438944
TRITD6Av1G216850.1	DWNN domain, a CCHC-type zinc finger	+	chr6A	595496093	595496572
TRITD6Av1G216860.1	Retrovirus-related Pol polyprotein from transposon TNT 1-94	+	chr6A	595499962	595500831
TRITD6Av1G216870.1	MND1-interacting protein 1 G	-	chr6A	595519150	595519671
TRITD6Av1G216880.1	Retrovirus-related Pol polyprotein from transposon TNT 1-94	-	chr6A	595531584	595532060
TRITD6Av1G216890.1	Retrovirus-related Pol polyprotein from transposon TNT 1-94	+	chr6A	595542983	595544230
TRITD6Av1G216900.1	Phosphate import ATP-binding protein PstB G	+	chr6A	595582123	595582467
TRITD6Av1G216910.1	Transposon protein, putative, CACTA, En Spm sub-class TE	+	chr6A	595582559	595582885
TRITD6Av1G216920.1	transcription factor jumonji (jmjC) domain-containing protein	+	chr6A	595588005	595591464
TRITD6Av1G216930.1	weak chloroplast movement under blue light protein (DUF827) G	+	chr6A	595594420	595595810
TRITD6Av1G216940.1	G1 S-specific cyclin CLN2	+	chr6A	595595841	595597072
TRITD6Av1G216950.1	Retrovirus-related Pol polyprotein from transposon TNT 1-94	-	chr6A	595602982	595603584
TRITD6Av1G216960.1	Retrovirus-related Pol polyprotein from transposon TNT 1-94	-	chr6A	595603585	595604274
TRITD6Av1G216970.1	Retrovirus-related Pol polyprotein from transposon TNT 1-94	-	chr6A	595605453	595606139
TRITD6Av1G216980.1	Retrovirus-related Pol polyprotein from transposon TNT 1-94	-	chr6A	595610379	595610894
TRITD6Av1G216990.1	Retrovirus-related Pol polyprotein from transposon TNT 1-94	-	chr6A	595611660	595611971
TRITD6Av1G217000.1	Retrovirus-related Pol polyprotein from transposon TNT 1-94	-	chr6A	595612023	595612847
TRITD6Av1G217010.1	Sodium hydrogen exchanger G	+	chr6A	595626982	595627629
TRITD6Av1G217020.1	Retrovirus-related Pol polyprotein from transposon TNT 1-94 TE	-	chr6A	595637240	595637626
TRITD6Av1G217030.1	Protein kinase family protein	-	chr6A	595647597	595649004
TRITD6Av1G217040.1	peroxisomal 3-keto-acyl-CoA thiolase 2	+	chr6A	595670618	595671052
TRITD6Av1G217050.1	DNA topoisomerase 2	-	chr6A	595679163	595682962
TRITD6Av1G217060.1	Cytochrome P450	-	chr6A	595686715	595687738
TRITD6Av1G217060.5	Cytochrome P450	-	chr6A	595687783	595688704
TRITD6Av1G217070.1	Receptor-like protein kinase	-	chr6A	595703637	595710455
TRITD6Av1G217070.3	Receptor-like protein kinase	-	chr6A	595705011	595710083
TRITD6Av1G217080.1	Transposon protein, putative, CACTA, En Spm sub-class TE	+	chr6A	595720897	595721229
TRITD6Av1G217090.1	Receptor protein kinase, putative	-	chr6A	595725376	595728804
TRITD6Av1G217100.1	Kinesin like protein	-	chr6A	595762377	595764679
TRITD6Av1G217110.1	guanosine-3 ,5 -bis (diphosphate) 3 -pyrophosphohydrolase, putative (DUF2215) G	+	chr6A	595779800	595780828
TRITD6Av1G217120.1	Retrovirus-related Pol polyprotein from transposon TNT 1-94	+	chr6A	595785345	595785680
TRITD6Av1G217130.1	Ribulose bisphosphate carboxylase (small chain) family protein G	-	chr6A	595793505	595793819
TRITD6Av1G217140.1	ATPase E1-E2 type family protein haloacid dehalogenase-like hydrolase family protein G	-	chr6A	595801641	595802105
TRITD6Av1G217150.1	Retrovirus-related Pol polyprotein from transposon TNT 1-94	-	chr6A	595807199	595807594
TRITD6Av1G217160.1	Ribose-phosphate pyrophosphokinase 1 G	+	chr6A	595847836	595848279
TRITD6Av1G217170.1	Leucine-rich repeat protein kinase family protein G	+	chr6A	595848482	595849337
TRITD6Av1G217170.2	Protein FAR1-RELATED SEQUENCE 3	+	chr6A	595849235	595854652
TRITD6Av1G217180.1	Non-homologous end-joining protein 1 G	+	chr6A	595888954	595889331
TRITD6Av1G217190.1	Retrovirus-related Pol polyprotein from transposon TNT 1-94	-	chr6A	595912032	595912328
TRITD6Av1G217200.1	Retrovirus-related Pol polyprotein from transposon TNT 1-94	+	chr6A	595917140	595917679
TRITD6Av1G217210.1	Retrovirus-related Pol polyprotein from transposon TNT 1-94 TE	+	chr6A	595917682	595918032
TRITD6Av1G217220.1	Retrovirus-related Pol polyprotein from transposon TNT 1-94	-	chr6A	595926083	595926604
TRITD6Av1G217230.1	Retrotransposon protein, putative, Ty3-gypsy subclass TE	+	chr6A	595943504	595943851
TRITD6Av1G217240.1	Retrotransposon protein, putative, unclassified	-	chr6A	595948396	595948722
TRITD6Av1G217250.1	Retrovirus-related Pol polyprotein from transposon TNT 1-94	-	chr6A	595951541	595951882
TRITD6Av1G217260.1	Gag-pol polyprotein	-	chr6A	595952164	595952502
TRITD6Av1G217270.1	Kinesin like protein	-	chr6A	595981458	595984125
TRITD6Av1G217280.1	Retrovirus-related Pol polyprotein from transposon TNT 1-94 TE	-	chr6A	596070988	596071452
TRITD6Av1G217290.1	Ankyrin repeat protein-like	-	chr6A	596082857	596086337
TRITD6Av1G217300.1	Retrovirus-related Pol polyprotein from transposon TNT 1-94	-	chr6A	596164799	596165182
TRITD6Av1G217310.1	Retrovirus-related Pol polyprotein from transposon TNT 1-94	-	chr6A	596167571	596168623
TRITD6Av1G217320.1	Phosphate transporter PHO1	+	chr6A	596194215	596194700
TRITD6Av1G217320.5	Phosphate transporter PHO1-like protein	+	chr6A	596195683	596198809
TRITD6Av1G217320.6	Phosphate transporter PHO1-like protein	+	chr6A	596196338	596198809
TRITD6Av1G217320.9	Phosphate transporter PHO1	+	chr6A	596197644	596198663
TRITD6Av1G217330.1	COBRA-like protein	+	chr6A	596205713	596208591
TRITD6Av1G217340.1	Transposase TE	+	chr6A	596213669	596215530
TRITD6Av1G217350.1	Transposon protein, putative, CACTA, En Spm sub-class	-	chr6A	596247636	596248394
TRITD6Av1G217360.1	Transducin WD40 repeat-like superfamily protein	+	chr6A	596255610	596259165
TRITD6Av1G217370.1	Phosphate transporter PHO1	-	chr6A	596259808	596260735
TRITD6Av1G217370.13	Phosphate transporter PHO1	-	chr6A	596260931	596261818
TRITD6Av1G217370.14	Phosphate transporter PHO1-like protein	-	chr6A	596261131	596262956
TRITD6Av1G217370.15	Phosphate transporter PHO1-like protein	-	chr6A	596262879	596269332
TRITD6Av1G217380.1	Retrovirus-related Pol polyprotein from transposon TNT 1-94	+	chr6A	596263754	596265162
TRITD6Av1G217390.1	Retrovirus-related Pol polyprotein from transposon TNT 1-94	+	chr6A	596265317	596268154
TRITD6Av1G217400.1	Cadherin EGF LAG seven-pass G-type receptor 3 G	-	chr6A	596282683	596283234
TRITD6Av1G217410.1	Retrovirus-related Pol polyprotein from transposon TNT 1-94 TE	+	chr6A	596300068	596300400
TRITD6Av1G217420.1	Retrovirus-related Pol polyprotein from transposon TNT 1-94	+	chr6A	596301054	596302208
TRITD6Av1G217430.1	Retrovirus-related Pol polyprotein from transposon TNT 1-94 TE	+	chr6A	596303244	596303567
TRITD6Av1G217440.1	Retrovirus-related Pol polyprotein from transposon TNT 1-94	+	chr6A	596307057	596307956
TRITD6Av1G217450.1	Retrovirus-related Pol polyprotein from transposon TNT 1-94	+	chr6A	596308473	596308832
TRITD6Av1G217460.1	Retrovirus-related Pol polyprotein from transposon TNT 1-94 TE	+	chr6A	596310311	596310829
TRITD6Av1G217470.1	U12-lycotoxin-Ls1a G	+	chr6A	596374569	596375017
TRITD6Av1G217480.1	Retrovirus-related Pol polyprotein from transposon TNT 1-94	-	chr6A	596398754	596400451
TRITD6Av1G217490.1	Retrotransposon protein, putative, unclassified	-	chr6A	596435930	596436232
TRITD6Av1G217500.1	transferases, transferring acyl groups G	-	chr6A	596436662	596437165
TRITD6Av1G217510.1	Cytosine-specific methyltransferase	+	chr6A	596479742	596485155
TRITD6Av1G217510.4	Cytosine-specific methyltransferase	+	chr6A	596480330	596485155
TRITD6Av1G217510.5	Cytosine-specific methyltransferase	+	chr6A	596481429	596485155
TRITD6Av1G217520.1	Retrovirus-related Pol polyprotein from transposon TNT 1-94	+	chr6A	596492566	596493780
TRITD6Av1G217530.1	Zinc finger, PHD-finger	+	chr6A	596502368	596506295
TRITD6Av1G217530.7	Zinc finger, PHD-finger	+	chr6A	596503853	596507133
TRITD6Av1G217530.8	DNA (Cytosine-5)-methyltransferase 1	+	chr6A	596504043	596510677
TRITD6Av1G217540.1	2-oxoglutarate-dependent ethylene succinate-forming enzyme G	+	chr6A	596514454	596514798
TRITD6Av1G217550.1	DEAD DEAH box RNA helicase family protein TE?	+	chr6A	596553393	596553848
TRITD6Av1G217560.1	Transposable element protein, putative	-	chr6A	596566094	596566633
TRITD6Av1G217570.1	myosin-like protein XIF G	-	chr6A	596566660	596566959
TRITD6Av1G217580.1	villin 4 G	-	chr6A	596580853	596581287
TRITD6Av1G217590.1	Octicosapeptide Phox Bem1p domain-containing protein	+	chr6A	596624197	596625816
TRITD6Av1G217600.1	Cytochrome P450	+	chr6A	596691543	596692544
TRITD6Av1G217610.1	Cinnamoyl CoA reductase	-	chr6A	596719900	596720376
TRITD6Av1G217620.1	Transposon protein, putative, Pong sub-class TE	+	chr6A	596726265	596726865
TRITD6Av1G217630.1	Cinnamoyl CoA reductase	+	chr6A	596757776	596761133
TRITD6Av1G217640.1	Cinnamoyl CoA reductase	-	chr6A	596783791	596785090
TRITD6Av1G217650.1	Plant invertase pectin methylesterase inhibitor superfamily G	+	chr6A	596811917	596812540
TRITD6Av1G217660.1	Cinnamoyl CoA reductase	-	chr6A	596835076	596838423
TRITD6Av1G217660.2	Cinnamoyl CoA reductase	-	chr6A	596837689	596838903
TRITD6Av1G217670.1	CRT-binding factor	-	chr6A	596939413	596940150
TRITD6Av1G217680.1	Cinnamoyl CoA reductase	+	chr6A	596952483	596953871
TRITD6Av1G217690.1	3-deoxy-manno-octulosonate cytidylyltransferase	-	chr6A	596954890	596955864
TRITD6Av1G217700.1	nuclear factor kappa-B-binding protein G	-	chr6A	596962394	596963006
TRITD6Av1G217710.1	Cinnamoyl CoA reductase	-	chr6A	596970902	596971781
TRITD6Av1G217720.1	UDP-D-apiose UDP-D-xylose synthase	-	chr6A	596973091	596973504
TRITD6Av1G217730.1	Retrovirus-related Pol polyprotein from transposon TNT 1-94	-	chr6A	596977445	596977942
TRITD6Av1G217740.1	DNA-directed RNA polymerase subunit beta G	+	chr6A	596983573	596983884
TRITD6Av1G217750.1	Pol polyprotein TE	+	chr6A	596989051	596989362
TRITD6Av1G217760.1	Cinnamoyl CoA reductase	-	chr6A	597016126	597017537
TRITD6Av1G217770.1	PIF1-like helicase	+	chr6A	597021556	597022304
TRITD6Av1G217780.1	ATP-dependent zinc metalloprotease FTSH 8, mitochondrial G	-	chr6A	597022668	597023998
TRITD6Av1G217790.1	Translation initiation factor eIF-2B subunit epsilon	+	chr6A	597027554	597030582
TRITD6Av1G217800.1	F-box protein PP2	+	chr6A	597036445	597038797
TRITD6Av1G217810.1	pentatricopeptide (PPR) repeat-containing protein CBS domain-containing protein G	+	chr6A	597037904	597038203
TRITD6Av1G217820.1	F-box family protein-like	+	chr6A	597041216	597042451
TRITD6Av1G217830.1	Germin-like protein 1-1	-	chr6A	597046308	597046676
TRITD6Av1G217840.1	Germin-like protein 1-1	-	chr6A	597061570	597062109
TRITD6Av1G217840.4	Germin-like protein 1-1	-	chr6A	597069081	597069836
TRITD6Av1G217850.1	Retrovirus-related Pol polyprotein from transposon TNT 1-94 TE	+	chr6A	597082439	597082777
TRITD6Av1G217860.1	Retrovirus-related Pol polyprotein from transposon TNT 1-94	+	chr6A	597083614	597084201
TRITD6Av1G217870.1	transcription regulatory protein SNF2 G	-	chr6A	597126449	597126811
TRITD6Av1G217880.1	U-box domain-containing family protein	-	chr6A	597202284	597203552
TRITD6Av1G217890.1	Retrovirus-related Pol polyprotein from transposon TNT 1-94	-	chr6A	597252759	597253340
TRITD6Av1G217900.1	Bidirectional sugar transporter SWEET	+	chr6A	597277142	597278667
TRITD6Av1G217910.1	ARM repeat superfamily protein G	-	chr6A	597278242	597278688
TRITD6Av1G217920.1	Retrovirus-related Pol polyprotein from transposon 17.6 TE	-	chr6A	597368420	597368761
TRITD6Av1G217930.1	Sodium channel protein type 4 subunit alpha G	-	chr6A	597377747	597378088
TRITD6Av1G217940.1	Transposon protein, putative, CACTA, En Spm sub-class	+	chr6A	597392914	597393333
TRITD6Av1G217950.1	Retrovirus-related Pol polyprotein from transposon TNT 1-94	-	chr6A	597510270	597510827
TRITD6Av1G217960.1	Retrovirus-related Pol polyprotein from transposon TNT 1-94 TE	-	chr6A	597551671	597551991
TRITD6Av1G217970.1	Transmembrane protein adipocyte-associated 1 G	+	chr6A	597614298	597614612
TRITD6Av1G217980.1	Bidirectional sugar transporter SWEET	+	chr6A	597672862	597680891
TRITD6Av1G217980.2	Bidirectional sugar transporter SWEET	+	chr6A	597679608	597680921
TRITD6Av1G217980.3	Bidirectional sugar transporter SWEET	+	chr6A	597680256	597681121
TRITD6Av1G217990.1	Retrotransposon protein, putative, Ty3-gypsy subclass	+	chr6A	597688649	597689104
TRITD6Av1G218000.1	Bidirectional sugar transporter SWEET	+	chr6A	597753755	597755218
TRITD6Av1G218000.4	Bidirectional sugar transporter SWEET	+	chr6A	597754388	597755013
TRITD6Av1G218010.1	CwfJ-like family protein zinc finger (CCCH-type) family protein TE?	+	chr6A	597756102	597756622
TRITD6Av1G218020.1	U-box domain-containing family protein	+	chr6A	597772637	597773899
TRITD6Av1G218030.1	Homeodomain-like superfamily protein G	+	chr6A	597793485	597793820
TRITD6Av1G218040.1	Germin-like protein 1-1	+	chr6A	597816589	597817344
TRITD6Av1G218050.1	Retrovirus-related Pol polyprotein from transposon TNT 1-94	-	chr6A	597874020	597874367
TRITD6Av1G218060.1	Transposon protein, putative, CACTA, En Spm sub-class, expressed	+	chr6A	597895374	597896648
TRITD6Av1G218070.1	En Spm transposon protein-like	+	chr6A	597899684	597900349
TRITD6Av1G218070.2	Plant transposase (Ptta En Spm family) TE	+	chr6A	597899861	597901015
TRITD6Av1G218070.3	UvrABC system protein B G	+	chr6A	597900014	597900740
TRITD6Av1G218080.1	F-box protein PP2	-	chr6A	597914565	597915954
TRITD6Av1G218090.1	transmembrane protein, putative (DUF594)	-	chr6A	597954695	597956692
TRITD6Av1G218100.1	RAPT-1 G	+	chr6A	597959251	597959639
TRITD6Av1G218110.1	Copia-like polyprotein retrotransposon	+	chr6A	597995576	597996734
TRITD6Av1G218120.1	Retrovirus-related Pol polyprotein from transposon TNT 1-94	+	chr6A	597997228	597998058
TRITD6Av1G218130.1	Retrovirus-related Pol polyprotein from transposon TNT 1-94	+	chr6A	597998400	597998762
TRITD6Av1G218140.1	Retrovirus-related Pol polyprotein from transposon TNT 1-94	+	chr6A	597998802	597999218
TRITD6Av1G218150.1	Retrovirus-related Pol polyprotein from transposon TNT 1-94 TE	+	chr6A	597999409	597999933
TRITD6Av1G218160.1	Protein kinase superfamily protein G	-	chr6A	598016987	598017361
TRITD6Av1G218170.1	RNA-directed DNA polymerase (reverse transcriptase)-related family protein	+	chr6A	598057319	598057687
TRITD6Av1G218180.1	Transcriptional corepressor LEUNIG	+	chr6A	598085756	598091645
TRITD6Av1G218180.8	Transcriptional corepressor LEUNIG	+	chr6A	598088492	598094104
TRITD6Av1G218190.1	Transcriptional corepressor LEUNIG	+	chr6A	598096886	598120531
TRITD6Av1G218190.2	WD-repeat protein, putative	+	chr6A	598118652	598120286
TRITD6Av1G218200.1	tRNA dimethylallyltransferase G	+	chr6A	598174668	598175068
TRITD6Av1G218210.1	F-box domain containing protein, expressed TE?	+	chr6A	598182374	598182778
TRITD6Av1G218220.1	Transposon protein, putative, Pong sub-class	-	chr6A	598192111	598192530
TRITD6Av1G218230.1	Retrovirus-related Pol polyprotein from transposon TNT 1-94	+	chr6A	598252323	598252640
TRITD6Av1G218240.1	Mitogen-activated protein kinase 6 G	+	chr6A	598260072	598260395
TRITD6Av1G218250.1	3-ketoacyl-CoA synthase	-	chr6A	598267308	598269035
TRITD6Av1G218260.1	pectin methylesterase PCR fragment F G	+	chr6A	598288522	598288893
TRITD6Av1G218270.1	Glutathione reductase	-	chr6A	598291829	598297021
TRITD6Av1G218270.5	Glutathione reductase	-	chr6A	598292170	598294486
TRITD6Av1G218270.6	Glutathione reductase	-	chr6A	598292462	598297021
TRITD6Av1G218270.7	Glutathione reductase	-	chr6A	598293783	598296032
TRITD6Av1G218270.8	Glutathione reductase	-	chr6A	598294349	598297021
TRITD6Av1G218270.9	Glutathione reductase	-	chr6A	598295475	598297021
TRITD6Av1G218280.1	F-box protein PP2	-	chr6A	598301310	598303439
TRITD6Av1G218280.4	F-box protein PP2	-	chr6A	598357374	598359571
TRITD6Av1G218290.1	F-box protein PP2	-	chr6A	598367322	598369061
TRITD6Av1G218290.2	F-box protein PP2	-	chr6A	598367465	598369061
TRITD6Av1G218300.1	Interferon-related developmental regulator 1	-	chr6A	598378519	598379556
TRITD6Av1G218310.1	DNA-directed RNA polymerase subunit beta	+	chr6A	598380984	598390622
TRITD6Av1G218310.2	DNA-directed RNA polymerase subunit beta	+	chr6A	598380991	598390622
TRITD6Av1G218320.1	Retrovirus-related Pol polyprotein from transposon TNT 1-94	-	chr6A	598385279	598385605
TRITD6Av1G218330.1	Zinc finger BED domain-containing protein RICESLEEPER 1	+	chr6A	598405668	598406114
TRITD6Av1G218330.2	BED zinc finger,hAT family dimerization domain	+	chr6A	598405982	598406773
TRITD6Av1G218340.1	BED zinc finger,hAT family dimerization domain, putative	+	chr6A	598406951	598407646
TRITD6Av1G218350.1	Retrovirus-related Pol polyprotein from transposon TNT 1-94	-	chr6A	598411423	598411779
TRITD6Av1G218360.1	succinate dehydrogenase assembly factor	+	chr6A	598415129	598421902
TRITD6Av1G218360.2	GC-rich sequence DNA-binding factor-like protein G	+	chr6A	598415138	598416604
TRITD6Av1G218360.3	Transposon protein, putative, CACTA, En Spm sub-class	+	chr6A	598415235	598420028
TRITD6Av1G218360.4	Transposon protein, putative, CACTA, En Spm sub-class	+	chr6A	598416480	598418648
TRITD6Av1G218360.6	Leucine-rich repeat (LRR) family protein G	+	chr6A	598417210	598417446
TRITD6Av1G218360.7	Transposon protein, putative, CACTA, En Spm sub-class	+	chr6A	598418649	598419297
TRITD6Av1G218360.11	Transposon protein, putative, CACTA, En Spm sub-class	+	chr6A	598419349	598420306
TRITD6Av1G218360.12	Mannosyl-oligosaccharide glucosidase G	+	chr6A	598420596	598421386
TRITD6Av1G218370.1	Cell division protein ZapB G	+	chr6A	598422060	598422554
TRITD6Av1G218380.1	Retrovirus-related Pol polyprotein from transposon TNT 1-94 TE	-	chr6A	598427691	598428020
TRITD6Av1G218390.1	PPPDE thiol peptidase family protein, putative	-	chr6A	598454280	598455327
TRITD6Av1G218400.1	Retrovirus-related Pol polyprotein from transposon TNT 1-94 TE	+	chr6A	598547168	598547533
TRITD6Av1G218410.1	Retrovirus-related Pol polyprotein from transposon TNT 1-94 TE	+	chr6A	598550744	598551154
TRITD6Av1G218420.1	Fatty acid hydroxylase superfamily protein	-	chr6A	598562355	598565357
TRITD6Av1G218420.6	Fatty acid hydroxylase superfamily	-	chr6A	598563354	598565357
TRITD6Av1G218430.1	global transcription factor group B1 G	+	chr6A	598597557	598597967
TRITD6Av1G218440.1	Transposon protein, putative, Mariner sub-class TE	-	chr6A	598598453	598598788
TRITD6Av1G218450.1	Transposon protein, putative, Mariner sub-class TE	+	chr6A	598601181	598601516
TRITD6Av1G218460.1	U-box domain-containing protein kinase family protein G	-	chr6A	598602002	598602412
TRITD6Av1G218470.1	Polynucleotidyl transferase, ribonuclease H-like superfamily protein	+	chr6A	598609951	598610526
TRITD6Av1G218480.1	Retrovirus-related Pol polyprotein from transposon TNT 1-94	+	chr6A	598645326	598645925
TRITD6Av1G218490.1	Retrovirus-related Pol polyprotein from transposon TNT 1-94	+	chr6A	598646472	598646942
TRITD6Av1G218500.1	Receptor-kinase, putative	+	chr6A	598689772	598693127
TRITD6Av1G218500.2	Receptor-kinase, putative	+	chr6A	598689865	598693497
TRITD6Av1G218500.3	Receptor-kinase, putative	+	chr6A	598690783	598708453
TRITD6Av1G218510.1	NPK1-related protein kinase 2 G	+	chr6A	598696167	598696376
TRITD6Av1G218500.5	Receptor-kinase, putative	+	chr6A	598705183	598707945
TRITD6Av1G218520.1	Zinc transporter 7 G	+	chr6A	598716128	598716630
TRITD6Av1G218530.1	Cytochrome c1 family protein	+	chr6A	598719077	598719822
TRITD6Av1G218540.1	Cytochrome c1, heme protein	+	chr6A	598734553	598735170
TRITD6Av1G218550.1	Importin subunit alpha G	-	chr6A	598734973	598735332
TRITD6Av1G218560.1	Myb-like transcription factor family protein	-	chr6A	598735772	598738286
TRITD6Av1G218560.3	Myb-like transcription factor family protein	-	chr6A	598736449	598738286
TRITD6Av1G218560.5	Myb-like transcription factor family protein G	-	chr6A	598737213	598738286
TRITD6Av1G218570.1	fanconi anemia group F protein (FANCF)	-	chr6A	598738476	598743492
TRITD6Av1G218570.2	fanconi anemia group F protein (FANCF)	-	chr6A	598738499	598743492
TRITD6Av1G218570.3	fanconi anemia group F protein (FANCF)	-	chr6A	598740659	598743492
TRITD6Av1G218570.4	fanconi anemia group F protein (FANCF)	-	chr6A	598740777	598743492
TRITD6Av1G218570.6	fanconi anemia group F protein (FANCF)	-	chr6A	598741072	598743483
TRITD6Av1G218570.7	helicase with zinc finger protein	-	chr6A	598742501	598742938
TRITD6Av1G218580.1	50S ribosomal protein L14	+	chr6A	598743807	598745767
TRITD6Av1G218590.1	Kelch repeat protein C2 G	+	chr6A	598746122	598746493
TRITD6Av1G218600.1	Endonuclease MutS2 G	-	chr6A	598753115	598755225
TRITD6Av1G218610.1	Ribulose bisphosphate carboxylase large chain G	-	chr6A	598755740	598757041
TRITD6Av1G218620.1	Glutathione S-transferase	+	chr6A	598755902	598757113
TRITD6Av1G218630.1	Nicotinamide-nucleotide adenylyltransferase	-	chr6A	598757641	598759293
TRITD6Av1G218630.3	Nicotinamide-nucleotide adenylyltransferase	-	chr6A	598757930	598759293
TRITD6Av1G218640.1	Ribosomal protein L37	+	chr6A	598759827	598760903
TRITD6Av1G218650.1	Retrovirus-related Pol polyprotein from transposon TNT 1-94	-	chr6A	598788825	598789139
TRITD6Av1G218660.1	Calcium-dependent lipid-binding (CaLB domain) family protein	+	chr6A	598818887	598819735
TRITD6Av1G218670.1	Imidazoleglycerol-phosphate dehydratase G	-	chr6A	598825263	598826354
TRITD6Av1G218680.1	Nicotianamine synthase	+	chr6A	598825344	598825995
TRITD6Av1G218690.1	RNA-binding family protein	+	chr6A	598829241	598829990
TRITD6Av1G218700.1	homolog of Synechocystis YCF37 G	+	chr6A	598834372	598835025
TRITD6Av1G218710.1	LOW protein: ammonium transporter 1-like protein G	+	chr6A	598839111	598840816
TRITD6Av1G218720.1	Alcohol dehydrogenase, putative	+	chr6A	598841712	598844336
TRITD6Av1G218720.10	Alcohol dehydrogenase	+	chr6A	598842453	598845158
TRITD6Av1G218740.1	Diphthamide biosynthesis protein	-	chr6A	598846640	598848830
TRITD6Av1G218740.4	Diphthamide biosynthesis protein	-	chr6A	598847187	598848830
TRITD6Av1G218750.1	SCO-spondin G	+	chr6A	598865580	598866460
TRITD6Av1G218760.1	Receptor-like kinase	-	chr6A	598868450	598873821
TRITD6Av1G218770.1	C2 calcium lipid-binding and GRAM domain protein	+	chr6A	598906231	598909257
TRITD6Av1G218780.1	Retrovirus-related Pol polyprotein from transposon TNT 1-94 TE	+	chr6A	598976757	598977197
TRITD6Av1G218790.1	TTF-type zinc finger protein with HAT dimerization domain TE	+	chr6A	598988814	598989218
TRITD6Av1G218800.1	Retrovirus-related Pol polyprotein from transposon TNT 1-94	+	chr6A	599006365	599006904
TRITD6Av1G218810.1	PHD finger transcription factor G	+	chr6A	599049296	599049607
TRITD6Av1G218820.1	Retrovirus-related Pol polyprotein from transposon TNT 1-94 TE	-	chr6A	599105070	599105678
TRITD6Av1G218830.1	Transposon Ty3-G Gag-Pol polyprotein	+	chr6A	599116194	599116577
TRITD6Av1G218840.1	RING U-box superfamily protein G	-	chr6A	599137959	599138276
TRITD6Av1G218850.1	transmembrane protein, putative (DUF594)	+	chr6A	599242610	599251178
TRITD6Av1G218860.1	transmembrane protein, putative (DUF594)	+	chr6A	599251223	599252602
TRITD6Av1G218870.1	Glycine--tRNA ligase alpha subunit G	-	chr6A	599258718	599261032
TRITD6Av1G218880.1	Retrovirus-related Pol polyprotein from transposon TNT 1-94	-	chr6A	599271843	599272478
TRITD6Av1G218890.1	Gag-pol polyprotein	-	chr6A	599274478	599274965
TRITD6Av1G218900.1	Retrotransposon protein, putative, unclassified TE	+	chr6A	599309797	599310273
TRITD6Av1G218910.1	Protein FAR1-RELATED SEQUENCE 5 TE	-	chr6A	599328502	599328750
TRITD6Av1G218920.1	Haloacid dehalogenase-like hydrolase-like	-	chr6A	599333442	599336055
TRITD6Av1G218920.3	Haloacid dehalogenase-like hydrolase-like	-	chr6A	599334067	599336085
TRITD6Av1G218920.4	Haloacid dehalogenase-like hydrolase-like	-	chr6A	599335500	599336085
TRITD6Av1G218930.1	cyclin-dependent kinase B2 1 G	+	chr6A	599409384	599409761
TRITD6Av1G218940.1	Ethylene-responsive transcription factor	-	chr6A	599429992	599431768
TRITD6Av1G218950.1	Ethylene-responsive transcription factor 1 G	-	chr6A	599433266	599433628
TRITD6Av1G218960.1	GDSL esterase lipase	+	chr6A	599454206	599455645
TRITD6Av1G218960.2	GDSL esterase lipase	+	chr6A	599454329	599538346
TRITD6Av1G218960.4	GDSL esterase lipase	+	chr6A	599537030	599538346
TRITD6Av1G218970.1	Pre-mRNA-processing-splicing factor 8	-	chr6A	599548439	599549942
TRITD6Av1G218980.1	Retrovirus-related Pol polyprotein from transposon TNT 1-94	-	chr6A	599579738	599580052
TRITD6Av1G218990.1	transmembrane protein, putative (DUF679)	-	chr6A	599592869	599593558
TRITD6Av1G219000.1	Ribonuclease H-like superfamily protein	-	chr6A	599594485	599594865
TRITD6Av1G219010.1	transmembrane protein, putative (DUF679)	-	chr6A	599602314	599603127
TRITD6Av1G219010.2	transmembrane protein, putative (DUF679)	-	chr6A	599602444	599603127
TRITD6Av1G219020.1	transmembrane protein, putative (DUF679)	-	chr6A	599604773	599605459
TRITD6Av1G219030.1	Retrovirus-related Pol polyprotein from transposon TNT 1-94	+	chr6A	599634457	599635458
TRITD6Av1G219040.1	transmembrane protein, putative (DUF679)	+	chr6A	599636679	599637395
TRITD6Av1G219050.1	Tyrosine decarboxylase	+	chr6A	599656495	599657476
TRITD6Av1G219050.7	Sucrose nonfermenting 4-like protein G	+	chr6A	599657120	599657476
TRITD6Av1G219060.1	transmembrane protein, putative (DUF679)	+	chr6A	599678913	599680550
TRITD6Av1G219070.1	transmembrane protein, putative (DUF679)	+	chr6A	599691997	599692680
TRITD6Av1G219080.1	transmembrane protein, putative (DUF679)	-	chr6A	599696378	599697065
TRITD6Av1G219080.3	transmembrane protein, putative (DUF679)	-	chr6A	599696508	599697197
TRITD6Av1G219090.1	transmembrane protein, putative (DUF679)	-	chr6A	599708221	599708916
TRITD6Av1G219100.1	CLIP-associating protein-like	+	chr6A	599731137	599739178
TRITD6Av1G219100.3	CLIP-associating protein-like	+	chr6A	599735525	599739178
TRITD6Av1G219110.1	Disease resistance protein RPM1	-	chr6A	599742991	599746299
TRITD6Av1G219110.2	Disease resistance protein RPM1	-	chr6A	599744751	599746299
TRITD6Av1G219110.3	Disease resistance protein RPM1	-	chr6A	599745478	599746299
TRITD6Av1G219120.1	NADH dehydrogenase [ubiquinone] 1 alpha subcomplex subunit 9, mitochondrial	-	chr6A	599799069	599801606
TRITD6Av1G219130.1	ABC1-like kinase	+	chr6A	599802788	599809672
TRITD6Av1G219140.1	P-loop containing nucleoside triphosphate hydrolases superfamily protein G	-	chr6A	599805634	599805990
TRITD6Av1G219130.2	Protein kinase family protein	+	chr6A	599806684	599809672
TRITD6Av1G219150.1	Kinesin-like protein G	-	chr6A	599810389	599811123
TRITD6Av1G219150.2	Kinesin-like protein	-	chr6A	599810966	599815796
TRITD6Av1G219150.4	Kinesin-like protein	-	chr6A	599815327	599816973
TRITD6Av1G219150.5	Kinesin-like protein	-	chr6A	599815469	599816973
TRITD6Av1G219160.1	Conserved oligomeric Golgi complex subunit 7 G	+	chr6A	599838886	599839218
TRITD6Av1G219170.1	tRNA modification GTPase MnmE G	+	chr6A	599849243	599849455
TRITD6Av1G219180.1	F-box family protein	+	chr6A	599875290	599878373
TRITD6Av1G219190.1	L-lactate dehydrogenase G	+	chr6A	599980495	599980939
TRITD6Av1G219200.1	Alpha beta-Hydrolases superfamily protein	+	chr6A	600016037	600017095
TRITD6Av1G219210.1	Glutathione S-transferase	-	chr6A	600023397	600024753
TRITD6Av1G219220.1	Retrovirus-related Pol polyprotein from transposon TNT 1-94	+	chr6A	600039529	600039891
TRITD6Av1G219230.1	Transposable element protein, putative, Retrotrans_gag	-	chr6A	600045817	600046134
TRITD6Av1G219240.1	O-methyltransferase	+	chr6A	600054866	600055684
TRITD6Av1G219250.1	cellulose synthase-like B G	-	chr6A	600055246	600055518
TRITD6Av1G219240.8	O-methyltransferase	+	chr6A	600055857	600056168
TRITD6Av1G219260.1	Transposon protein Pong sub-class TE	-	chr6A	600065699	600066046
TRITD6Av1G219270.1	Pentatricopeptide repeat (PPR) superfamily protein G	+	chr6A	600072517	600072891
TRITD6Av1G219280.1	Transposon protein, putative, CACTA, En Spm sub-class TE	-	chr6A	600089342	600089665
TRITD6Av1G219290.1	Retrovirus-related Pol polyprotein from transposon TNT 1-94	+	chr6A	600111180	600111515
TRITD6Av1G219300.1	F-box protein	+	chr6A	600128187	600131999
TRITD6Av1G219300.2	F-box protein	+	chr6A	600129320	600131999
TRITD6Av1G219300.4	F-box protein	+	chr6A	600130375	600131698
TRITD6Av1G219310.1	methyl-coenzyme M reductase II subunit gamma, putative (DUF3741)	-	chr6A	600137322	600140534
TRITD6Av1G219310.5	methyl-coenzyme M reductase II subunit gamma, putative (DUF3741)	-	chr6A	600138040	600140516
TRITD6Av1G219320.1	myosin XI D G	-	chr6A	600185838	600186392
TRITD6Av1G219330.1	Retrotransposon protein, putative, Ty3-gypsy subclass	-	chr6A	600194284	600194712
TRITD6Av1G219340.1	Retrovirus-related Pol polyprotein from transposon TNT 1-94	+	chr6A	600199227	600199799
TRITD6Av1G219350.1	Serine threonine-protein kinase	+	chr6A	600232587	600234029
TRITD6Av1G219360.1	ATPase E1-E2 type family protein haloacid dehalogenase-like hydrolase family protein G	-	chr6A	600233862	600246606
TRITD6Av1G219370.1	Serine threonine-protein kinase	+	chr6A	600235042	600246817
TRITD6Av1G219370.2	Serine threonine-protein kinase	+	chr6A	600245444	600246210
TRITD6Av1G219380.1	RING finger protein 170 G	-	chr6A	600250591	600264382
TRITD6Av1G219390.1	Protein VP3 G	-	chr6A	600260085	600260399
TRITD6Av1G219400.1	Phthiocerol synthesis polyketide synthase type I PpsC G	+	chr6A	600262053	600262433
TRITD6Av1G219410.1	Serine threonine-protein kinase	+	chr6A	600266959	600269771
TRITD6Av1G219420.1	Serine threonine-protein kinase	+	chr6A	600270007	600271379
TRITD6Av1G219420.2	Serine threonine-protein kinase G	+	chr6A	600271071	600271379
TRITD6Av1G219430.1	tRNA uridine 5-carboxymethylaminomethyl modification enzyme MnmG G	-	chr6A	600271376	600271735
TRITD6Av1G219350.5	Serine threonine-protein kinase	+	chr6A	600275052	600276440
TRITD6Av1G219440.1	Granulin repeat cysteine protease family protein G	-	chr6A	600278031	600282815
TRITD6Av1G219440.2	Replicase polyprotein 1a TE	-	chr6A	600279762	600283092
TRITD6Av1G219440.3	Ankyrin repeat family protein G	-	chr6A	600282369	600282815
TRITD6Av1G219450.1	Acetyl-coenzyme A synthetase	-	chr6A	600284134	600288974
TRITD6Av1G219460.1	Ethylene-responsive transcription factor	-	chr6A	600298882	600299778
TRITD6Av1G219470.1	50S ribosomal protein L2	+	chr6A	600303385	600303852
TRITD6Av1G219480.1	Retrovirus-related Pol polyprotein from transposon TNT 1-94	+	chr6A	600326554	600327378
TRITD6Av1G219490.1	Retrovirus-related Pol polyprotein from transposon TNT 1-94	-	chr6A	600334540	600334845
TRITD6Av1G219500.1	Retrovirus-related Pol polyprotein from transposon TNT 1-94 TE	-	chr6A	600414935	600415441
TRITD6Av1G219510.1	Ribosomal RNA large subunit methyltransferase M G	-	chr6A	600425076	600425384
TRITD6Av1G219520.1	Transposable element protein, putative, Retrotrans_gag	-	chr6A	600430231	600431115
TRITD6Av1G219530.1	Myosin	+	chr6A	600457694	600463907
TRITD6Av1G219530.5	Myosin	+	chr6A	600458785	600470608
TRITD6Av1G219530.6	Myosin	+	chr6A	600459165	600461642
TRITD6Av1G219530.9	Myosin	+	chr6A	600462229	600470608
TRITD6Av1G219530.13	Myosin	+	chr6A	600463791	600470608
TRITD6Av1G219530.15	Myosin	+	chr6A	600464948	600470608
TRITD6Av1G219530.16	Myosin	+	chr6A	600466237	600469613
TRITD6Av1G219530.18	Myosin	+	chr6A	600468910	600470608
TRITD6Av1G219540.1	Transcription factor	+	chr6A	600472168	600477298
TRITD6Av1G219550.1	Retrotransposon protein, putative, Ty3-gypsy subclass	+	chr6A	600618959	600619381
TRITD6Av1G219560.1	DHHC-type zinc finger family protein TE?	-	chr6A	600695573	600695940
TRITD6Av1G219570.1	RING FYVE PHD-type zinc finger family protein TE?	+	chr6A	600765746	600768591
TRITD6Av1G219580.1	Myb-like DNA-binding protein, putative	+	chr6A	600768610	600777508
TRITD6Av1G219590.1	Superoxide dismutase G	-	chr6A	600792286	600793939
TRITD6Av1G219600.1	Retrotransposon protein, putative, Ty1-copia subclass TE	+	chr6A	600795332	600795613
TRITD6Av1G219610.1	Retrovirus-related Pol polyprotein from transposon TNT 1-94	+	chr6A	600823864	600824316
TRITD6Av1G219620.1	Retrovirus-related Pol polyprotein from transposon TNT 1-94 TE	-	chr6A	600891742	600892134
TRITD6Av1G219630.1	Retrovirus-related Pol polyprotein from transposon TNT 1-94	-	chr6A	600930298	600930912
TRITD6Av1G219640.1	Transposon protein, putative, CACTA, En Spm sub-class	-	chr6A	600942952	600943338
TRITD6Av1G219650.1	Transposon protein, putative, CACTA, En Spm sub-class	-	chr6A	600945172	600945798
TRITD6Av1G219660.1	Lectin receptor kinase G	+	chr6A	600953009	600958538
TRITD6Av1G219670.1	Receptor-like kinase G	+	chr6A	600980746	600981144
TRITD6Av1G219680.1	Retrotransposon protein, putative, unclassified	+	chr6A	600983366	600984394
TRITD6Av1G219690.1	Polyamine oxidase	+	chr6A	600994708	600995433
TRITD6Av1G219700.1	O-methyltransferase	-	chr6A	601007895	601008551
TRITD6Av1G219710.1	Ripening-related protein	+	chr6A	601011187	601011576
TRITD6Av1G219720.1	Transposon protein, putative, CACTA, En Spm sub-class TE	-	chr6A	601028610	601028978
TRITD6Av1G219730.1	Homoserine O-succinyltransferase G	+	chr6A	601040633	601040830
TRITD6Av1G219740.1	Retrovirus-related Pol polyprotein from transposon TNT 1-94	-	chr6A	601112982	601113791
TRITD6Av1G219750.1	Retrovirus-related Pol polyprotein from transposon TNT 1-94	-	chr6A	601115930	601116631
TRITD6Av1G219760.1	Retrotransposon protein, putative, Ty3-gypsy subclass TE	+	chr6A	601146124	601146423
TRITD6Av1G219770.1	V-type ATP synthase subunit I 1 G	+	chr6A	601180721	601181206
TRITD6Av1G219780.1	Retrotransposon protein, putative, Ty1-copia subclass	-	chr6A	601194288	601195592
TRITD6Av1G219790.1	ATP-dependent DNA helicase	-	chr6A	601217270	601217479
TRITD6Av1G219800.1	PIF1-like helicase	-	chr6A	601217515	601218270
TRITD6Av1G219800.2	ATP-dependent DNA helicase PIF1	-	chr6A	601218108	601218830
TRITD6Av1G219810.1	AT hook motif-containing protein, putative, expressed G	-	chr6A	601220834	601221703
TRITD6Av1G219820.1	Transposon protein, putative, CACTA, En Spm sub-class TE	+	chr6A	601226974	601227387
TRITD6Av1G219830.1	Retrovirus-related Pol polyprotein LINE-1	+	chr6A	601239162	601241939
TRITD6Av1G219840.1	Retrovirus-related Pol polyprotein from transposon TNT 1-94	-	chr6A	601269717	601270319
TRITD6Av1G219850.1	Retrovirus-related Pol polyprotein from transposon TNT 1-94	-	chr6A	601270764	601271204
TRITD6Av1G219860.1	EEIG1 EHBP1 protein amino-terminal domain protein G	+	chr6A	601285441	601286013
TRITD6Av1G219860.2	Haloacid dehalogenase-like hydrolase (HAD) superfamily protein G	+	chr6A	601285466	601285669
TRITD6Av1G219870.1	Protein PLASTID MOVEMENT IMPAIRED 1-RELATED 1 G	+	chr6A	601286031	601287061
TRITD6Av1G219880.1	Actin-related protein 2 3 complex subunit	-	chr6A	601287981	601291506
TRITD6Av1G219880.3	Actin-related protein 2 3 complex subunit	-	chr6A	601289544	601290226
TRITD6Av1G219890.1	3-hydroxyacyl-[acyl-carrier-protein] dehydratase FabZ G	-	chr6A	601314803	601315457
TRITD6Av1G219900.1	Alanine--tRNA ligase G	+	chr6A	601317913	601318461
TRITD6Av1G219900.3	PPR repeat protein G	+	chr6A	601318477	601318881
TRITD6Av1G219910.1	Retrovirus-related Pol polyprotein LINE-1 TE	+	chr6A	601412428	601412874
TRITD6Av1G219920.1	Retrovirus-related Pol polyprotein from transposon TNT 1-94	+	chr6A	601424937	601425725
TRITD6Av1G219930.1	Retrovirus-related Pol polyprotein from transposon TNT 1-94	+	chr6A	601461592	601461972
TRITD6Av1G219940.1	Transposon Ty3-G Gag-Pol polyprotein	-	chr6A	601476885	601477442
TRITD6Av1G219950.1	ATP synthase subunit beta 2 G	-	chr6A	601478358	601478894
TRITD6Av1G219960.1	Cytochrome P450, putative	+	chr6A	601483422	601488171
TRITD6Av1G219960.3	Cytochrome P450, putative	+	chr6A	601484422	601486545
TRITD6Av1G219970.1	Inosine-5 -monophosphate dehydrogenase	-	chr6A	601488977	601490236
TRITD6Av1G219970.4	CBS domain containing protein	-	chr6A	601489221	601490236
TRITD6Av1G219980.1	Gastric inhibitory polypeptide receptor G	+	chr6A	601490620	601491052
TRITD6Av1G219990.1	Potassium-transporting ATPase potassium-binding subunit G	+	chr6A	601494502	601495987
TRITD6Av1G220000.1	Retrovirus-related Pol polyprotein from transposon TNT 1-94	+	chr6A	601546473	601546793
TRITD6Av1G220010.1	Retrovirus-related Pol polyprotein from transposon TNT 1-94	+	chr6A	601546878	601547489
TRITD6Av1G220020.1	Retrotransposon protein, putative, Ty3-gypsy subclass	+	chr6A	601599340	601599651
TRITD6Av1G220030.1	Retrotransposon protein, putative, Ty3-gypsy subclass	+	chr6A	601600327	601600653
TRITD6Av1G220040.1	Retrovirus-related Pol polyprotein from transposon TNT 1-94	+	chr6A	601622087	601622434
TRITD6Av1G220050.1	Retrovirus-related Pol polyprotein from transposon TNT 1-94	+	chr6A	601623351	601623764
TRITD6Av1G220060.1	Telomere-binding family protein	+	chr6A	601650659	601653930
TRITD6Av1G220070.1	3-ketoacyl-CoA thiolase-like protein	+	chr6A	601657842	601661041
TRITD6Av1G220070.8	3-ketoacyl-CoA thiolase-like protein	+	chr6A	601659332	601661041
TRITD6Av1G220080.1	50S ribosomal protein L13	+	chr6A	601663448	601669029
TRITD6Av1G220090.1	Auxin-responsive protein	+	chr6A	601671375	601672992
TRITD6Av1G220100.1	Potassium channel beta subunit	-	chr6A	601674151	601678330
TRITD6Av1G220100.6	Potassium channel beta subunit	-	chr6A	601677674	601678330
TRITD6Av1G220110.1	Riboflavin biosynthesis protein RibD	+	chr6A	601679719	601684819
TRITD6Av1G220110.2	Riboflavin biosynthesis protein RibD	+	chr6A	601682335	601684155
TRITD6Av1G220120.1	Retrovirus-related Pol polyprotein from transposon TNT 1-94	-	chr6A	601696038	601696349
TRITD6Av1G220130.1	DNA repair metallo-beta-lactamase G	+	chr6A	601728070	601729769
TRITD6Av1G220130.2	Spc97 Spc98 family of spindle pole body (SBP) component G	+	chr6A	601728173	601729769
TRITD6Av1G220130.3	caveolin-1 protein G	+	chr6A	601729317	601731431
TRITD6Av1G220140.1	Beige BEACH and WD40 domain-containing protein G	+	chr6A	601729968	601730294
TRITD6Av1G220150.1	Methyltransferase family protein	-	chr6A	601739425	601741632
TRITD6Av1G220160.1	Pentatricopeptide repeat-containing protein	+	chr6A	601741820	601743622
TRITD6Av1G220170.1	Heavy metal transport detoxification superfamily protein G	+	chr6A	601744558	601745754
TRITD6Av1G220180.1	Signal recognition particle, SRP9 SRP14 subunit G	+	chr6A	601750965	601751762
TRITD6Av1G220180.3	P-loop containing nucleoside triphosphate hydrolases superfamily protein G	+	chr6A	601751122	601752549
TRITD6Av1G220190.1	Transposable element protein, putative, Retrotrans_gag	+	chr6A	601873086	601873508
TRITD6Av1G220200.1	Transposon Ty3-I Gag-Pol polyprotein TE	+	chr6A	601874657	601874956
TRITD6Av1G220210.1	Transposase	+	chr6A	601918665	601919638
TRITD6Av1G220220.1	primconf	+	chr6A	601923237	601924204
TRITD6Av1G220230.1	Heavy metal transport detoxification superfamily protein G	+	chr6A	601933603	601934323
TRITD6Av1G220240.1	Heavy metal transport detoxification superfamily protein G	+	chr6A	601942429	601943019
TRITD6Av1G220250.1	Heavy metal-associated protein G	+	chr6A	601950313	601950972
TRITD6Av1G220260.1	Serine threonine-protein phosphatase 7 long form-like protein	+	chr6A	601959217	601961327
TRITD6Av1G220270.1	2,3-bisphosphoglycerate-dependent phosphoglycerate mutase G	-	chr6A	601973004	601973267
TRITD6Av1G220280.1	Heavy metal-associated protein	+	chr6A	601975586	601977274
TRITD6Av1G220290.1	UPF0354 protein BC_4690 G	-	chr6A	601981631	601989977
TRITD6Av1G220290.2	Phytochrome G	-	chr6A	601984243	601992430
TRITD6Av1G220310.1	ATP-dependent DNA helicase PIF1	-	chr6A	601985124	601985837
TRITD6Av1G220320.1	ATP-dependent DNA helicase PIF1	-	chr6A	601985928	601986269
TRITD6Av1G220330.1	DNA helicase homolog, putative	-	chr6A	601986309	601987889
TRITD6Av1G220340.1	AT hook motif-containing protein, putative	-	chr6A	601987892	601988509
TRITD6Av1G220290.6	Helicase-like protein TE?	-	chr6A	601988860	601992430
TRITD6Av1G220350.1	asynaptic protein G	+	chr6A	601989724	601994032
TRITD6Av1G220290.7	Calcium-dependent protein kinase 32 G	-	chr6A	601990486	601990848
TRITD6Av1G220290.12	Eukaryotic aspartyl protease family protein TE?	-	chr6A	601991652	601991966
TRITD6Av1G220290.13	TBC1 domain family member 12 G	-	chr6A	601991801	601992430
TRITD6Av1G220360.1	Retrovirus-related Pol polyprotein from transposon TNT 1-94	-	chr6A	602099201	602099539
TRITD6Av1G220370.1	S-acyltransferase	+	chr6A	602228674	602232138
TRITD6Av1G220370.3	S-acyltransferase G	+	chr6A	602231569	602232138
TRITD6Av1G220380.1	Gag-pol polyprotein	+	chr6A	602346982	602347407
TRITD6Av1G220390.1	Retrovirus-related Pol polyprotein from transposon TNT 1-94	+	chr6A	602347540	602347845
TRITD6Av1G220400.1	Retrovirus-related Pol polyprotein from transposon TNT 1-94	+	chr6A	602348644	602348994
TRITD6Av1G220410.1	Cysteine-rich receptor-like protein kinase 42	-	chr6A	602355573	602356265
TRITD6Av1G220410.2	Cysteine-rich receptor-like kinase	-	chr6A	602356071	602357070
TRITD6Av1G220410.5	tRNA pseudouridine synthase A	-	chr6A	602358651	602360722
TRITD6Av1G220420.1	Zinc finger protein GIS2	-	chr6A	602361098	602362033
TRITD6Av1G220430.1	UDP-N-acetylglucosamine--N-acetylmuramyl-(pentapeptide) pyrophosphoryl-undecaprenol N-acetylglucosamine transferase	-	chr6A	602368238	602368633
TRITD6Av1G220430.3	Glutamine-dependent NAD(+) synthetase	-	chr6A	602368652	602369125
TRITD6Av1G220440.1	chaperonin 60 beta	-	chr6A	602396952	602397278
TRITD6Av1G220450.1	Receptor protein kinase-like protein	+	chr6A	602403850	602404836
TRITD6Av1G220460.1	purple acid phosphatase 27	+	chr6A	602407725	602408051
TRITD6Av1G220470.1	Retrovirus-related Pol polyprotein from transposon TNT 1-94	+	chr6A	602427215	602429032
TRITD6Av1G220480.1	Enhancer of polycomb-like transcription factor protein	-	chr6A	602430779	602431120
TRITD6Av1G220480.4	Genome polyprotein TE	-	chr6A	602431226	602431942
TRITD6Av1G220490.1	Pentatricopeptide repeat-containing protein	-	chr6A	602475011	602477632
TRITD6Av1G220500.1	RING U-box superfamily protein	+	chr6A	602476763	602477710
TRITD6Av1G220500.2	Phosphoglucosamine mutase	+	chr6A	602477286	602477726
TRITD6Av1G220510.1	Thioredoxin	+	chr6A	602477828	602479817
TRITD6Av1G220520.1	Retrovirus-related Pol polyprotein from transposon TNT 1-94	+	chr6A	602488045	602488581
TRITD6Av1G220530.1	Pumilio-like protein	+	chr6A	602496406	602498433
TRITD6Av1G220540.1	Exoglucanase 1	-	chr6A	602498173	602498547
TRITD6Av1G220530.11	Pumilio-like protein	+	chr6A	602499061	602501155
TRITD6Av1G220530.12	Pumilio-like protein	+	chr6A	602499792	602501155
TRITD6Av1G220550.1	p-loop ntpase domain-containing protein lpa1-like 2	-	chr6A	602502415	602504313
TRITD6Av1G220560.1	Disease resistance protein (TIR-NBS-LRR class) family	+	chr6A	602599563	602599877
TRITD6Av1G220570.1	C2 domain-containing protein	+	chr6A	602616806	602617803
TRITD6Av1G220580.1	OTU domain-containing protein	-	chr6A	602621650	602624240
TRITD6Av1G220580.10	OTU domain-containing protein	-	chr6A	602621967	602624240
TRITD6Av1G220590.1	Eukaryotic translation initiation factor 3 subunit B	-	chr6A	602633530	602633964
TRITD6Av1G220600.1	Protein kinase	-	chr6A	602635225	602638779
TRITD6Av1G220600.2	Kinase family protein	-	chr6A	602637256	602637819
TRITD6Av1G220610.1	ABC transporter G family member	+	chr6A	602657676	602662794
TRITD6Av1G220620.1	Floral homeotic protein APETALA 1	-	chr6A	602658248	602658854
TRITD6Av1G220610.3	ABC transporter G family member	+	chr6A	602658432	602661963
TRITD6Av1G220610.4	ABC transporter ATP-binding protein YxdL	+	chr6A	602660086	602661166
TRITD6Av1G220610.6	ABC transporter G family member	+	chr6A	602661984	602662794
Disease-related CDS
TRITD6Av1G215340.1	Serine threonine-protein kinase endoribonuclease ire-1	-	chr6A	592363166	592365702	https://doi.org/10.1094/MPMI-21-5-0507
TRITD6Av1G215940.1	Receptor-like protein kinase	-	chr6A	593139332	593142137	DOI: 10.1105/tpc.16.00891
TRITD6Av1G215950.1	Receptor-like protein kinase	-	chr6A	593147659	593148621	DOI: 10.1105/tpc.16.00891
TRITD6Av1G216080.1	Receptor-like protein kinase	-	chr6A	593237328	593238554	DOI: 10.1105/tpc.16.00891
TRITD6Av1G216130.1	Receptor-like protein kinase	+	chr6A	593271631	593274087	DOI: 10.1105/tpc.16.00891
TRITD6Av1G216180.1	Disease resistance protein RPM1 G	+	chr6A	593477538	593610442	DOI: 10.1073/pnas.95.26.15849
TRITD6Av1G216290.2	Receptor-like protein kinase	+	chr6A	594208042	594210598	DOI: 10.1105/tpc.16.00891
TRITD6Av1G217070.1	Receptor-like protein kinase	-	chr6A	595703637	595710455	DOI: 10.1105/tpc.16.00891
TRITD6Av1G217090.1	Receptor protein kinase, putative	-	chr6A	595725376	595728804	DOI: 10.1105/tpc.16.00891
TRITD6Av1G217610.1	Cinnamoyl CoA reductase	-	chr6A	596719900	596720376	doi: 10.3389/fpls.2021.732733
TRITD6Av1G217630.1	Cinnamoyl CoA reductase	+	chr6A	596757776	596761133	doi: 10.3389/fpls.2021.732733
TRITD6Av1G217640.1	Cinnamoyl CoA reductase	-	chr6A	596783791	596785090	doi: 10.3389/fpls.2021.732733
TRITD6Av1G217650.1	Plant invertase pectin methylesterase inhibitor superfamily	+	chr6A	596811917	596812540	DOI: 10.3389/fpls.2022.863892
TRITD6Av1G217660.1	Cinnamoyl CoA reductase	-	chr6A	596835076	596838423	doi: 10.3389/fpls.2021.732733
TRITD6Av1G217660.2	Cinnamoyl CoA reductase	-	chr6A	596837689	596838903	doi: 10.3389/fpls.2021.732733
TRITD6Av1G217680.1	Cinnamoyl CoA reductase	+	chr6A	596952483	596953871	doi: 10.3389/fpls.2021.732733
TRITD6Av1G217710.1	Cinnamoyl CoA reductase	-	chr6A	596970902	596971781	doi: 10.3389/fpls.2021.732733
TRITD6Av1G217760.1	Cinnamoyl CoA reductase	-	chr6A	597016126	597017537	doi: 10.3389/fpls.2021.732733
TRITD6Av1G217810.1	pentatricopeptide (PPR) repeat-containing protein CBS domain-containing protein G	+	chr6A	597037904	597038203	https://doi.org/10.3390/ijms222011274
TRITD6Av1G218260.1	pectin methylesterase PCR fragment F G	+	chr6A	598288522	598288893	DOI: 10.1104/pp.17.01399
TRITD6Av1G218500.1	Receptor-kinase, putative	+	chr6A	598689772	598693127	DOI: 10.1105/tpc.16.00891
TRITD6Av1G218500.3	Receptor-kinase, putative	+	chr6A	598690783	598708453	DOI: 10.1105/tpc.16.00891
TRITD6Av1G218500.5	Receptor-kinase, putative	+	chr6A	598705183	598707945	DOI: 10.1105/tpc.16.00891
TRITD6Av1G218760.1	Receptor-like kinase	-	chr6A	598868450	598873821	DOI: 10.1105/tpc.16.00891
TRITD6Av1G219110.1	Disease resistance protein RPM1	-	chr6A	599742991	599746299	DOI: 10.1073/pnas.95.26.15849
TRITD6Av1G219250.1	cellulose synthase-like B G	-	chr6A	600055246	600055518	https://doi.org/10.1093/aob/mcu120
TRITD6Av1G219270.1	Pentatricopeptide repeat (PPR) superfamily protein G	+	chr6A	600072517	600072891	https://doi.org/10.3390/ijms222011274
TRITD6Av1G219350.1	Serine threonine-protein kinase	+	chr6A	600232587	600234029	https://doi.org/10.1094/MPMI-21-5-0507
TRITD6Av1G219350.5	Serine threonine-protein kinase	+	chr6A	600275052	600276440	https://doi.org/10.1094/MPMI-21-5-0507
TRITD6Av1G219370.1	Serine threonine-protein kinase	+	chr6A	600235042	600246817	https://doi.org/10.1094/MPMI-21-5-0507
TRITD6Av1G219410.1	Serine threonine-protein kinase	+	chr6A	600266959	600269771	https://doi.org/10.1094/MPMI-21-5-0507
TRITD6Av1G219420.1	Serine threonine-protein kinase	+	chr6A	600270007	600271379	https://doi.org/10.1094/MPMI-21-5-0507
TRITD6Av1G219420.2	Serine threonine-protein kinase G	+	chr6A	600271071	600271379	https://doi.org/10.1094/MPMI-21-5-0507
TRITD6Av1G219660.1	Lectin receptor kinase G	+	chr6A	600953009	600958538	doi: 10.3389/fpls.2013.00124
TRITD6Av1G219670.1	Receptor-like kinase G	+	chr6A	600980746	600981144	DOI: 10.1105/tpc.16.00891
TRITD6Av1G220160.1	Pentatricopeptide repeat-containing protein	+	chr6A	601741820	601743622	https://doi.org/10.3390/ijms222011274
TRITD6Av1G220260.1	Serine threonine-protein phosphatase 7 long form-like protein	+	chr6A	601959217	601961327	DOI:10.1007/s00425-022-03860-z
TRITD6Av1G220410.1	Cysteine-rich receptor-like protein kinase 42 G	-	chr6A	602355573	602356265	DOI: 10.1016/j.plaphy.2013.10.024
TRITD6Av1G220410.2	Cysteine-rich receptor-like kinase G	-	chr6A	602356071	602357070	DOI: 10.1016/j.plaphy.2013.10.024
TRITD6Av1G220450.1	Receptor protein kinase-like protein	+	chr6A	602403850	602404836	DOI: 10.1105/tpc.16.00891
TRITD6Av1G220490.1	Pentatricopeptide repeat-containing protein	-	chr6A	602475011	602477632	https://doi.org/10.3390/ijms222011274
TRITD6Av1G220560.1	Disease resistance protein (TIR-NBS-LRR class) family	+	chr6A	602599563	602599877	doi:10.3390/ijms14047302
TRITD6Av1G220610.1	ABC transporter G family member	+	chr6A	602657676	602662794	https://doi.org/10.1111/ppl.13302
TRITD6Av1G220610.3	ABC transporter G family member	+	chr6A	602658432	602661963	https://doi.org/10.1111/ppl.13302
TRITD6Av1G220610.4	ABC transporter ATP-binding protein YxdL	+	chr6A	602660086	602661166	https://doi.org/10.1111/ppl.13302
TRITD6Av1G220610.6	ABC transporter G family member	+	chr6A	602661984	602662794	https://doi.org/10.1111/ppl.13302

## Sheet: QSr_NCCR.6A.3
Gene ID	Description	Strand	Chromosome	Gene start (bp)	Gene end (bp)
TRITD6Av1G226080.1	F-box protein	-	chr6A	613055600	613056535
TRITD6Av1G226090.1	Retrovirus-related Pol polyprotein from transposon TNT 1-94 TE	-	chr6A	613104436	613104783
TRITD6Av1G226100.1	Receptor protein kinase, putative	-	chr6A	613117531	613120023
TRITD6Av1G226110.1	Gag-pol polyprotein	-	chr6A	613139668	613139988
TRITD6Av1G226120.1	Retrovirus-related Pol polyprotein from transposon TNT 1-94	+	chr6A	613184734	613185201
TRITD6Av1G226130.1	F-box protein	+	chr6A	613189585	613190955
TRITD6Av1G226140.1	F-box protein	+	chr6A	613197003	613355559
TRITD6Av1G226150.1	Protein furry homolog-like protein	+	chr6A	613201971	613218018
TRITD6Av1G226150.2	Protein furry homolog-like protein	+	chr6A	613205996	613218018
TRITD6Av1G226150.4	Protein furry homolog-like protein	+	chr6A	613207421	613218018
TRITD6Av1G226150.5	Protein furry homolog-like protein	+	chr6A	613208400	613218018
TRITD6Av1G226150.6	Protein furry homolog-like protein	+	chr6A	613214977	613218018
TRITD6Av1G226160.1	CCCH-type zinc finger family protein TE?	+	chr6A	613219479	613219786
TRITD6Av1G226170.1	Retrotransposon protein, putative, unclassified TE	+	chr6A	613247523	613248914
TRITD6Av1G226170.2	LINE-1 reverse transcriptase like	+	chr6A	613248866	613250260
TRITD6Av1G226180.1	Galactose methyl galactoside import ATP-binding protein MglA 2 G	-	chr6A	613251508	613251741
TRITD6Av1G226190.1	Zinc finger CCCH domain-containing protein 19	+	chr6A	613254495	613257588
TRITD6Av1G226190.2	Zinc finger CCCH domain-containing protein 19	+	chr6A	613255567	613257588
Disease-related CDS
TRITD6Av1G226100.1	Receptor protein kinase, putative	-	chr6A	613117531	613120023	DOI: 10.1105/tpc.16.00891
TRITD6Av1G226160.1	CCCH-type zinc finger family protein TE	+	chr6A	613219479	613219786	https://doi.org/10.1093/pcp/pcu074

## Sheet: QSr_CxS.6A.1-2
Gene ID	Description	Strand	Chromosome	Gene start (bp)	Gene end (bp)
TRITD6Av1G223820	ABC transporter ATP-binding protein ARB1	-	chr6A	608454018	608459860
TRITD6Av1G223830	F-box LRR-repeat 14-like [Brachypodium distachyon]	+	chr6A	608465358	608466065
TRITD6Av1G224050	Leucine-rich repeat receptor-like protein kinase family protein	-	chr6A	608834610	608840805
TRITD6Av1G224130	probable prolyl 4-hydroxylase 3	+	chr6A	609083550	609086222
TRITD6Av1G224140	sucrose transporter 2 [Zea mays]	+	chr6A	609089033	609094080
TRITD6Av1G224200	Splicing factor 3B subunit 2	+	chr6A	609173750	609179172
TRITD6Av1G224230	hypothetical protein TRIUR3_26663	-	chr6A	609232140	609233315
TRITD6Av1G224240	disease resistance RGA4	-	chr6A	609244434	609246173
TRITD6Av1G224270	disease resistance RGA3	+	chr6A	609267680	609270889
TRITD6Av1G224300	disease resistance RGA3	+	chr6A	609299123	609301195
TRITD6Av1G224340	Disease resistance RPM1	+	chr6A	609312389	609331441
TRITD6Av1G224350	wall-associated receptor kinase 2-like	+	chr6A	609340484	609345166
TRITD6Av1G224360	testis-expressed sequence 2 -like [Brachypodium distachyon]	-	chr6A	609350768	609355947
TRITD6Av1G224370	ankyrin repeat-containing At5g02620-like	+	chr6A	609375337	609375701
TRITD6Av1G224380	Os02g0827400 [Oryza sativa Japonica Group]	-	chr6A	609385947	609424132
TRITD6Av1G224400	[Hordeum vulgare vulgare]	+	chr6A	609522763	609524760
TRITD6Av1G224410	ankyrin repeat-containing At5g02620-like	-	chr6A	609525414	609528216
TRITD6Av1G224440	Os09g0330700 [Oryza sativa Japonica Group]	-	chr6A	609560690	609572387
TRITD6Av1G224460	ox1 sensitivity [Triticum aestivum]	-	chr6A	609574249	609578102
TRITD6Av1G224470	probable E3 ubiquitin ligase SUD1 isoform X2	+	chr6A	609590104	609592031
TRITD6Av1G224530	Os02g0828200 [Oryza sativa Japonica Group]	-	chr6A	609682823	609684742
TRITD6Av1G224560	Os02g0828100 [Oryza sativa Japonica Group]	+	chr6A	609756525	609758924
TRITD6Av1G224570	Os11g0490600 [Oryza sativa Japonica Group]	+	chr6A	609762944	609767919
TRITD6Av1G224590	disease resistance RGA3	+	chr6A	609776366	610013234
TRITD6Av1G224720	[Hordeum vulgare vulgare]	-	chr6A	610192196	610192583
TRITD6Av1G224750	Os05g0118600 [Oryza sativa Japonica Group]	-	chr6A	610421000	610421791
TRITD6Av1G224800	thylakoid ascorbate peroxidase [Triticum aestivum]	+	chr6A	610741623	610745177
TRITD6Av1G224830	hypothetical protein TRIUR3_13482	-	chr6A	610781305	610781562
TRITD6Av1G224840	Translational activator GCN1	+	chr6A	610794407	610794868
TRITD6Av1G224850	hypothetical protein TRIUR3_24810	-	chr6A	610824486	610824755
TRITD6Av1G224900	gibberellin-regulated 2-like	-	chr6A	610939908	610941071
TRITD6Av1G224910	4-hydroxybenzoate mitochondrial-like [Populus euphratica]	-	chr6A	610942779	610953592
TRITD6Av1G224920	kinase Xa21 [Oryza sativa Japonica Group]	-	chr6A	610948294	610950632
TRITD6Av1G224950	nuclear pore complex NUP205	+	chr6A	611021484	611022280
TRITD6Av1G224960	Replication A 32 kDa subunit	-	chr6A	611027240	611030598
TRITD6Av1G224970	ripening-related 2	+	chr6A	611036795	611037349
TRITD6Av1G224990	synaptotagmin-2-like [Musa acuminata malaccensis]	-	chr6A	611064418	611069814
TRITD6Av1G225060	Disease resistance RPM1	-	chr6A	611123770	611126325
TRITD6Av1G225070	Disease resistance RPM1	-	chr6A	611126344	611128581
TRITD6Av1G225080	12-oxophytodienoate reductase 2	-	chr6A	611145531	611149774
TRITD6Av1G225090	Superkiller viralicidic activity 2 2	+	chr6A	611183124	611195399
TRITD6Av1G225110	F-box At5g07610 [Oryza sativa Japonica Group]	+	chr6A	611219245	611220354
TRITD6Av1G225130	Disease resistance RPM1	-	chr6A	611262676	611298409
TRITD6Av1G225140	Disease resistance RPM1	-	chr6A	611279044	611280132
TRITD6Av1G225180	AAA-ATPase mitochondrial	-	chr6A	611408325	611409860
TRITD6Av1G225270	Disease resistance RPM1	-	chr6A	611710263	611713775
Disease-related CDS
TRITD6Av1G223820	ABC transporter ATP-binding protein ARB1	-	chr6A	608454018	608459860	https://doi.org/10.1111/ppl.13302
TRITD6Av1G224050	Leucine-rich repeat receptor-like protein kinase family protein	-	chr6A	608834610	608840805	DOI 10.1186/s12864-017-4155-y
TRITD6Av1G224240	disease resistance RGA4	-	chr6A	609244434	609246173	DOI: 10.15252/embj.201487923
TRITD6Av1G224270	disease resistance RGA3	+	chr6A	609267680	609270889	DOI: 10.1186/s43141-022-00313-8
TRITD6Av1G224300	disease resistance RGA3	+	chr6A	609299123	609301195	DOI: 10.1186/s43141-022-00313-8
TRITD6Av1G224340	Disease resistance RPM1	+	chr6A	609312389	609331441	DOI: 10.1046/j.1365-313x.2000.00804.x
TRITD6Av1G224350	wall-associated receptor kinase 2-like	+	chr6A	609340484	609345166	DOI 10.1186/s12870-016-0711-x
TRITD6Av1G224590	disease resistance RGA3	+	chr6A	609776366	610013234	DOI: 10.1186/s43141-022-00313-8
TRITD6Av1G225060	Disease resistance RPM1	-	chr6A	611123770	611126325	DOI: 10.1046/j.1365-313x.2000.00804.x
TRITD6Av1G225070	Disease resistance RPM1	-	chr6A	611126344	611128581	DOI: 10.1046/j.1365-313x.2000.00804.x
TRITD6Av1G225270	Disease resistance RPM1	-	chr6A	611710263	611713775	DOI: 10.1046/j.1365-313x.2000.00804.x

## Sheet: QSr_CxN.6A.2
Gene ID	Description	Strand	Chromosome	Gene start (bp)	Gene end (bp)
TRITD6Av1G215740.1	Clathrin interactor EPSIN-like protein	-	chr6A	592905716	592910443
TRITD6Av1G215750.1	cytochrome C oxidase subunit G	+	chr6A	592906787	592907230
TRITD6Av1G215760.1	Retrovirus-related Pol polyprotein from transposon TNT 1-94	-	chr6A	592923538	592924671
TRITD6Av1G215770.1	Retrovirus-related Pol polyprotein from transposon TNT 1-94	+	chr6A	592934769	592935152
TRITD6Av1G215780.1	Retrovirus-related Pol polyprotein from transposon TNT 1-94	+	chr6A	592935600	592936235
TRITD6Av1G215790.1	Retrovirus-related Pol polyprotein from transposon TNT 1-94	+	chr6A	592936863	592937288
TRITD6Av1G215800.1	Retrovirus-related Pol polyprotein from transposon TNT 1-94 TE	+	chr6A	592950337	592950702
TRITD6Av1G215810.1	Zinc finger (C3HC4-type RING finger) family protein	-	chr6A	592973047	592978296
TRITD6Av1G215820.1	Prolycopene isomerase, chloroplastic G	+	chr6A	592983038	592983448
TRITD6Av1G215830.1	basic helix-loop-helix (bHLH) DNA-binding superfamily protein G	+	chr6A	592998469	593000342
TRITD6Av1G215830.5	Arginine and glutamate-rich protein 1	+	chr6A	593000102	593003293
TRITD6Av1G215840.1	Retrotransposon protein, putative, unclassified	+	chr6A	593004668	593006335
TRITD6Av1G215850.1	Retrovirus-related Pol polyprotein from transposon TNT 1-94 TE	-	chr6A	593021549	593021914
TRITD6Av1G215860.1	Translation elongation factor EF1A initiation factor IF2gamma family protein G	+	chr6A	593033918	593035336
TRITD6Av1G215870.1	Nucleoside triphosphatase I G	+	chr6A	593048381	593049338
TRITD6Av1G215880.1	Retrovirus-related Pol polyprotein from transposon TNT 1-94	-	chr6A	593066213	593066596
TRITD6Av1G215890.1	protein kinase family protein	-	chr6A	593089164	593090115
TRITD6Av1G215900.1	Ribonuclease H-like superfamily protein	+	chr6A	593097809	593098240
TRITD6Av1G215910.1	Transposon protein, putative, CACTA, En Spm sub-class	-	chr6A	593106941	593107426
TRITD6Av1G215920.1	LINE-1 reverse transcriptase like	+	chr6A	593108882	593109874
TRITD6Av1G215930.1	Protein kinase superfamily protein G	+	chr6A	593137580	593137951
TRITD6Av1G215940.1	Receptor-like protein kinase	-	chr6A	593139332	593142137
TRITD6Av1G215950.1	Receptor-like protein kinase	-	chr6A	593147659	593148621
TRITD6Av1G215960.1	cytochrome P450, family 714, subfamily A, polypeptide 1 G	-	chr6A	593152477	593152986
TRITD6Av1G215970.1	cytochrome P450, family 714, subfamily A, polypeptide 2 G	-	chr6A	593154249	593154736
TRITD6Av1G215980.1	Retrotransposon protein, putative, Ty3-gypsy subclass	+	chr6A	593158792	593159763
TRITD6Av1G215990.1	Retrovirus-related Pol polyprotein from transposon TNT 1-94	-	chr6A	593171678	593172019
TRITD6Av1G216000.1	Retrovirus-related Pol polyprotein from transposon TNT 1-94	-	chr6A	593176419	593177321
TRITD6Av1G216010.1	Retrovirus-related Pol polyprotein from transposon TNT 1-94	-	chr6A	593177388	593177738
TRITD6Av1G216020.1	Retrovirus-related Pol polyprotein from transposon TNT 1-94	-	chr6A	593196884	593197786
TRITD6Av1G216030.1	Retrovirus-related Pol polyprotein from transposon TNT 1-94	-	chr6A	593197897	593199030
TRITD6Av1G216040.1	Retrovirus-related Pol polyprotein from transposon TNT 1-94	+	chr6A	593206285	593206932
TRITD6Av1G216050.1	Transposon protein, putative, CACTA, En Spm sub-class	+	chr6A	593224126	593225250
TRITD6Av1G216060.1	Glutamyl-tRNA reductase G	-	chr6A	593230092	593231073
TRITD6Av1G216070.1	ATP-dependent 6-phosphofructokinase	-	chr6A	593234022	593235418
TRITD6Av1G216070.3	ATP-dependent 6-phosphofructokinase G	-	chr6A	593235125	593235697
TRITD6Av1G216080.1	Receptor-like protein kinase	-	chr6A	593237328	593238554
TRITD6Av1G216090.1	Laccase	-	chr6A	593247313	593248990
TRITD6Av1G216100.1	RNA-directed DNA polymerase (reverse transcriptase)-related family protein	+	chr6A	593250977	593251369
TRITD6Av1G216110.1	Endonuclease exonuclease phosphatase family protein G	+	chr6A	593258102	593258458
TRITD6Av1G216120.1	Retrovirus-related Pol polyprotein from transposon TNT 1-94	-	chr6A	593266974	593267345
TRITD6Av1G216130.1	Receptor-like protein kinase	+	chr6A	593271631	593274087
TRITD6Av1G216140.1	target of early activation tagged (EAT) 2 G	-	chr6A	593291823	593295384
TRITD6Av1G216150.1	Phytosulfokines 1 G	-	chr6A	593335834	593336234
TRITD6Av1G216160.1	Protein translocase subunit SecA G	+	chr6A	593355048	593355347
TRITD6Av1G216170.1	Transposable element protein, putative, Retrotrans_gag	+	chr6A	593477201	593477521
TRITD6Av1G216180.1	Disease resistance protein RPM1 G	+	chr6A	593477538	593610442
TRITD6Av1G216190.1	Phenylalanine--tRNA ligase beta subunit G	-	chr6A	593908859	593909137
TRITD6Av1G216200.1	Retrovirus-related Pol polyprotein from transposon TNT 1-94	+	chr6A	593999520	593999861
TRITD6Av1G216210.1	LINE-1 reverse transcriptase like TE	+	chr6A	594004868	594005308
TRITD6Av1G216220.1	Retrovirus-related Pol polyprotein from transposon TNT 1-94	+	chr6A	594021102	594021518
TRITD6Av1G216230.1	LIGHT-DEPENDENT SHORT HYPOCOTYLS-like protein (DUF640)	-	chr6A	594029853	594030647
TRITD6Av1G216240.1	SAP-like protein BP-73	-	chr6A	594050970	594053893
TRITD6Av1G216250.1	Transposon Ty3-I Gag-Pol polyprotein	-	chr6A	594077453	594077845
TRITD6Av1G216260.1	Formate-dependent phosphoribosylglycinamide formyltransferase G	-	chr6A	594143193	594143594
TRITD6Av1G216270.1	Transposon Ty3-I Gag-Pol polyprotein	+	chr6A	594176584	594176964
TRITD6Av1G216280.1	Transposon protein, putative, CACTA, En Spm sub-class	+	chr6A	594191472	594191807
TRITD6Av1G216290.1	Protein kinase family protein	+	chr6A	594208033	594210598
TRITD6Av1G216300.1	pleiotropic drug resistance 5 G	-	chr6A	594211524	594211826
TRITD6Av1G216310.1	Retrovirus-related Pol polyprotein from transposon TNT 1-94	+	chr6A	594217618	594217923
TRITD6Av1G216320.1	Retrovirus-related Pol polyprotein from transposon TNT 1-94	+	chr6A	594223124	594224899
TRITD6Av1G216330.1	fucosyltransferase 3 G	-	chr6A	594251707	594252126
TRITD6Av1G216340.1	Retrovirus-related Pol polyprotein from transposon TNT 1-94	+	chr6A	594274410	594274841
TRITD6Av1G216350.1	Protein kinase family protein	+	chr6A	594277733	594280379
TRITD6Av1G216360.1	RNA-directed DNA polymerase (reverse transcriptase)-related family protein	-	chr6A	594292561	594293331
TRITD6Av1G216370.1	RNA-directed DNA polymerase (reverse transcriptase)-related family protein	-	chr6A	594303807	594304697
TRITD6Av1G216380.1	Retrovirus-related Pol polyprotein from transposon TNT 1-94 TE	-	chr6A	594312184	594312522
TRITD6Av1G216390.1	Protein kinase family protein	-	chr6A	594343367	594345841
TRITD6Av1G216400.1	Peptide methionine sulfoxide reductase MsrA G	-	chr6A	594377668	594377973
TRITD6Av1G216410.1	Transposable element protein, putative, Retrotrans_gag TE	+	chr6A	594382169	594382594
TRITD6Av1G216420.1	Transposon protein, putative, CACTA, En Spm sub-class TE	+	chr6A	594394974	594395270
TRITD6Av1G216430.1	Survival motor neuron containing protein	-	chr6A	594445236	594448312
TRITD6Av1G216440.1	ABC(ATP-binding) family transporter	+	chr6A	594448632	594451762
TRITD6Av1G216450.1	RING FYVE PHD-type zinc finger family protein TE?	+	chr6A	594454439	594454828
TRITD6Av1G216460.1	Ubinuclein-2 G	+	chr6A	594457465	594457788
TRITD6Av1G216470.1	Protein kinase family protein	+	chr6A	594459877	594461377
TRITD6Av1G216480.1	Diphthine--ammonia ligase	+	chr6A	594464251	594468343
TRITD6Av1G216490.1	TBC1 domain family member	+	chr6A	594469947	594473926
TRITD6Av1G216500.1	CRIB domain-containing protein RIC1	+	chr6A	594476243	594489592
TRITD6Av1G216510.1	Retrovirus-related Pol polyprotein from transposon TNT 1-94 TE	-	chr6A	594494009	594494659
TRITD6Av1G216520.1	Retrovirus-related Pol polyprotein from transposon TNT 1-94	-	chr6A	594540903	594541805
TRITD6Av1G216530.1	Retrovirus-related Pol polyprotein from transposon TNT 1-94	-	chr6A	594542403	594543104
TRITD6Av1G216540.1	DNA-directed RNA polymerase III subunit RPC5	+	chr6A	594579756	594580289
TRITD6Av1G216550.1	DNA-directed RNA polymerase III subunit RPC5	+	chr6A	594580325	594581059
TRITD6Av1G216560.1	Retrotransposon protein, putative, unclassified, expressed TE	+	chr6A	594604339	594604779
TRITD6Av1G216570.1	LINE-1 reverse transcriptase	+	chr6A	594604801	594605148
TRITD6Av1G216580.1	Retrovirus-related Pol polyprotein from transposon TNT 1-94	+	chr6A	594620489	594620851
TRITD6Av1G216590.1	Pectate lyase	-	chr6A	594638655	594662288
TRITD6Av1G216600.1	Retrovirus-related Pol polyprotein from transposon TNT 1-94	-	chr6A	594651902	594652168
TRITD6Av1G216610.1	Retrovirus-related Pol polyprotein from transposon TNT 1-94	-	chr6A	594653021	594653500
TRITD6Av1G216620.1	Calmodulin-binding transcription activator G	-	chr6A	594657544	594658429
TRITD6Av1G216630.1	O-methyltransferase family protein G	-	chr6A	594669818	594670339
TRITD6Av1G216630.2	O-methyltransferase family protein G	-	chr6A	594670019	594670339
TRITD6Av1G216640.1	Retrovirus-related Pol polyprotein from transposon TNT 1-94	-	chr6A	594675975	594676349
TRITD6Av1G216650.1	Retrovirus-related Pol polyprotein from transposon TNT 1-94 TE	-	chr6A	594678400	594679113
TRITD6Av1G216660.1	NAC domain protein	+	chr6A	594685160	594687249
TRITD6Av1G216670.1	nucleoporin G	+	chr6A	594699215	594700540
TRITD6Av1G216680.1	Transposon protein, putative, CACTA, En Spm sub-class	+	chr6A	595093413	595094087
TRITD6Av1G216690.1	G2 mitotic-specific cyclin-B2	+	chr6A	595101562	595102814
TRITD6Av1G216710.1	Retrotransposon protein, putative, Ty3-gypsy subclass	+	chr6A	595158587	595158901
TRITD6Av1G216720.1	Retrotransposon protein, putative, unclassified	-	chr6A	595190806	595191126
TRITD6Av1G216730.1	Group 13 grass pollen allergen G	-	chr6A	595197008	595197367
TRITD6Av1G216740.1	Pol polyprotein TE	-	chr6A	595197701	595198228
TRITD6Av1G216750.1	Pol polyprotein	-	chr6A	595198331	595200772
TRITD6Av1G216760.1	Retrovirus-related Pol polyprotein from transposon TNT 1-94	-	chr6A	595249013	595249897
TRITD6Av1G216770.1	Retrovirus-related Pol polyprotein from transposon TNT 1-94	+	chr6A	595260120	595261019
TRITD6Av1G216780.1	Di-glucose binding protein with Kinesin motor domain-containing protein	-	chr6A	595268650	595272109
TRITD6Av1G216790.1	Retrovirus-related Pol polyprotein from transposon TNT 1-94	-	chr6A	595332451	595333977
TRITD6Av1G216800.1	Retrovirus-related Pol polyprotein from transposon TNT 1-94	+	chr6A	595366982	595367287
TRITD6Av1G216810.1	Retrovirus-related Pol polyprotein from transposon TNT 1-94	+	chr6A	595367291	595368013
TRITD6Av1G216820.1	Retrovirus-related Pol polyprotein from transposon TNT 1-94	+	chr6A	595368059	595368574
TRITD6Av1G216830.1	DNA-binding protein, putative (duplicated DUF1399) G	-	chr6A	595375180	595375500
TRITD6Av1G216840.1	DTW domain-containing protein 1 G	-	chr6A	595438618	595438944
TRITD6Av1G216850.1	DWNN domain, a CCHC-type zinc finger	+	chr6A	595496093	595496572
TRITD6Av1G216860.1	Retrovirus-related Pol polyprotein from transposon TNT 1-94	+	chr6A	595499962	595500831
TRITD6Av1G216870.1	MND1-interacting protein 1 G	-	chr6A	595519150	595519671
TRITD6Av1G216880.1	Retrovirus-related Pol polyprotein from transposon TNT 1-94	-	chr6A	595531584	595532060
TRITD6Av1G216890.1	Retrovirus-related Pol polyprotein from transposon TNT 1-94	+	chr6A	595542983	595544230
TRITD6Av1G216900.1	Phosphate import ATP-binding protein PstB G	+	chr6A	595582123	595582467
TRITD6Av1G216910.1	Transposon protein, putative, CACTA, En Spm sub-class TE	+	chr6A	595582559	595582885
TRITD6Av1G216920.1	transcription factor jumonji (jmjC) domain-containing protein	+	chr6A	595588005	595591464
TRITD6Av1G216930.1	weak chloroplast movement under blue light protein (DUF827) G	+	chr6A	595594420	595595810
TRITD6Av1G216940.1	G1 S-specific cyclin CLN2	+	chr6A	595595841	595597072
TRITD6Av1G216950.1	Retrovirus-related Pol polyprotein from transposon TNT 1-94	-	chr6A	595602982	595603584
TRITD6Av1G216960.1	Retrovirus-related Pol polyprotein from transposon TNT 1-94	-	chr6A	595603585	595604274
TRITD6Av1G216970.1	Retrovirus-related Pol polyprotein from transposon TNT 1-94	-	chr6A	595605453	595606139
TRITD6Av1G216980.1	Retrovirus-related Pol polyprotein from transposon TNT 1-94	-	chr6A	595610379	595610894
TRITD6Av1G216990.1	Retrovirus-related Pol polyprotein from transposon TNT 1-94	-	chr6A	595611660	595611971
TRITD6Av1G217000.1	Retrovirus-related Pol polyprotein from transposon TNT 1-94	-	chr6A	595612023	595612847
TRITD6Av1G217010.1	Sodium hydrogen exchanger G	+	chr6A	595626982	595627629
TRITD6Av1G217020.1	Retrovirus-related Pol polyprotein from transposon TNT 1-94 TE	-	chr6A	595637240	595637626
TRITD6Av1G217030.1	Protein kinase family protein	-	chr6A	595647597	595649004
TRITD6Av1G217040.1	peroxisomal 3-keto-acyl-CoA thiolase 2	+	chr6A	595670618	595671052
TRITD6Av1G217050.1	DNA topoisomerase 2	-	chr6A	595679163	595682962
TRITD6Av1G217060.1	Cytochrome P450	-	chr6A	595686715	595687738
TRITD6Av1G217070.1	Receptor-like protein kinase	-	chr6A	595703637	595710455
TRITD6Av1G217080.1	Transposon protein, putative, CACTA, En Spm sub-class TE	+	chr6A	595720897	595721229
TRITD6Av1G217090.1	Receptor protein kinase, putative	-	chr6A	595725376	595728804
TRITD6Av1G217100.1	Kinesin like protein	-	chr6A	595762377	595764679
TRITD6Av1G217110.1	guanosine-3 ,5 -bis (diphosphate) 3 -pyrophosphohydrolase, putative (DUF2215) G	+	chr6A	595779800	595780828
TRITD6Av1G217120.1	Retrovirus-related Pol polyprotein from transposon TNT 1-94	+	chr6A	595785345	595785680
TRITD6Av1G217130.1	Ribulose bisphosphate carboxylase (small chain) family protein G	-	chr6A	595793505	595793819
TRITD6Av1G217140.1	ATPase E1-E2 type family protein haloacid dehalogenase-like hydrolase family protein G	-	chr6A	595801641	595802105
TRITD6Av1G217150.1	Retrovirus-related Pol polyprotein from transposon TNT 1-94	-	chr6A	595807199	595807594
TRITD6Av1G217160.1	Ribose-phosphate pyrophosphokinase 1 G	+	chr6A	595847836	595848279
TRITD6Av1G217170.1	Leucine-rich repeat protein kinase family protein G	+	chr6A	595848482	595849337
TRITD6Av1G217180.1	Non-homologous end-joining protein 1 G	+	chr6A	595888954	595889331
TRITD6Av1G217190.1	Retrovirus-related Pol polyprotein from transposon TNT 1-94	-	chr6A	595912032	595912328
TRITD6Av1G217200.1	Retrovirus-related Pol polyprotein from transposon TNT 1-94	+	chr6A	595917140	595917679
TRITD6Av1G217210.1	Retrovirus-related Pol polyprotein from transposon TNT 1-94 TE	+	chr6A	595917682	595918032
TRITD6Av1G217220.1	Retrovirus-related Pol polyprotein from transposon TNT 1-94	-	chr6A	595926083	595926604
TRITD6Av1G217230.1	Retrotransposon protein, putative, Ty3-gypsy subclass TE	+	chr6A	595943504	595943851
TRITD6Av1G217240.1	Retrotransposon protein, putative, unclassified	-	chr6A	595948396	595948722
TRITD6Av1G217250.1	Retrovirus-related Pol polyprotein from transposon TNT 1-94	-	chr6A	595951541	595951882
TRITD6Av1G217260.1	Gag-pol polyprotein	-	chr6A	595952164	595952502
TRITD6Av1G217270.1	Kinesin like protein	-	chr6A	595981458	595984125
TRITD6Av1G217280.1	Retrovirus-related Pol polyprotein from transposon TNT 1-94 TE	-	chr6A	596070988	596071452
TRITD6Av1G217290.1	Ankyrin repeat protein-like	-	chr6A	596082857	596086337
TRITD6Av1G217300.1	Retrovirus-related Pol polyprotein from transposon TNT 1-94	-	chr6A	596164799	596165182
TRITD6Av1G217310.1	Retrovirus-related Pol polyprotein from transposon TNT 1-94	-	chr6A	596167571	596168623
TRITD6Av1G217320.1	Phosphate transporter PHO1	+	chr6A	596194215	596194700
TRITD6Av1G217330.1	COBRA-like protein	+	chr6A	596205713	596208591
TRITD6Av1G217340.1	Transposase TE	+	chr6A	596213669	596215530
TRITD6Av1G217350.1	Transposon protein, putative, CACTA, En Spm sub-class	-	chr6A	596247636	596248394
TRITD6Av1G217360.1	Transducin WD40 repeat-like superfamily protein	+	chr6A	596255610	596259165
TRITD6Av1G217370.1	Phosphate transporter PHO1	-	chr6A	596259808	596260735
TRITD6Av1G217400.1	Cadherin EGF LAG seven-pass G-type receptor 3 G	-	chr6A	596282683	596283234
TRITD6Av1G217410.1	Retrovirus-related Pol polyprotein from transposon TNT 1-94 TE	+	chr6A	596300068	596300400
TRITD6Av1G217420.1	Retrovirus-related Pol polyprotein from transposon TNT 1-94	+	chr6A	596301054	596302208
TRITD6Av1G217430.1	Retrovirus-related Pol polyprotein from transposon TNT 1-94 TE	+	chr6A	596303244	596303567
TRITD6Av1G217440.1	Retrovirus-related Pol polyprotein from transposon TNT 1-94	+	chr6A	596307057	596307956
TRITD6Av1G217450.1	Retrovirus-related Pol polyprotein from transposon TNT 1-94	+	chr6A	596308473	596308832
TRITD6Av1G217460.1	Retrovirus-related Pol polyprotein from transposon TNT 1-94 TE	+	chr6A	596310311	596310829
TRITD6Av1G217470.1	U12-lycotoxin-Ls1a G	+	chr6A	596374569	596375017
TRITD6Av1G217480.1	Retrovirus-related Pol polyprotein from transposon TNT 1-94	-	chr6A	596398754	596400451
TRITD6Av1G217490.1	Retrotransposon protein, putative, unclassified	-	chr6A	596435930	596436232
TRITD6Av1G217500.1	transferases, transferring acyl groups G	-	chr6A	596436662	596437165
TRITD6Av1G217510.1	Cytosine-specific methyltransferase	+	chr6A	596479742	596485155
TRITD6Av1G217520.1	Retrovirus-related Pol polyprotein from transposon TNT 1-94	+	chr6A	596492566	596493780
TRITD6Av1G217530.1	Zinc finger, PHD-finger	+	chr6A	596502368	596506295
TRITD6Av1G217530.8	DNA (Cytosine-5)-methyltransferase 1	+	chr6A	596504043	596510677
TRITD6Av1G217540.1	2-oxoglutarate-dependent ethylene succinate-forming enzyme G	+	chr6A	596514454	596514798
TRITD6Av1G217550.1	DEAD DEAH box RNA helicase family protein TE?	+	chr6A	596553393	596553848
TRITD6Av1G217560.1	Transposable element protein, putative	-	chr6A	596566094	596566633
TRITD6Av1G217570.1	myosin-like protein XIF G	-	chr6A	596566660	596566959
TRITD6Av1G217580.1	villin 4 G	-	chr6A	596580853	596581287
TRITD6Av1G217590.1	Octicosapeptide Phox Bem1p domain-containing protein	+	chr6A	596624197	596625816
TRITD6Av1G217600.1	Cytochrome P450	+	chr6A	596691543	596692544
TRITD6Av1G217620.1	Transposon protein, putative, Pong sub-class TE	+	chr6A	596726265	596726865
TRITD6Av1G217630.1	Cinnamoyl CoA reductase	+	chr6A	596757776	596761133
TRITD6Av1G217640.1	Cinnamoyl CoA reductase	-	chr6A	596783791	596785090
TRITD6Av1G217650.1	Plant invertase pectin methylesterase inhibitor superfamily G	+	chr6A	596811917	596812540
TRITD6Av1G217660.1	Cinnamoyl CoA reductase	-	chr6A	596835076	596838423
TRITD6Av1G217670.1	CRT-binding factor	-	chr6A	596939413	596940150
TRITD6Av1G217680.1	Cinnamoyl CoA reductase	+	chr6A	596952483	596953871
TRITD6Av1G217690.1	3-deoxy-manno-octulosonate cytidylyltransferase	-	chr6A	596954890	596955864
TRITD6Av1G217700.1	nuclear factor kappa-B-binding protein G	-	chr6A	596962394	596963006
TRITD6Av1G217710.1	Cinnamoyl CoA reductase	-	chr6A	596970902	596971781
TRITD6Av1G217720.1	UDP-D-apiose UDP-D-xylose synthase	-	chr6A	596973091	596973504
TRITD6Av1G217730.1	Retrovirus-related Pol polyprotein from transposon TNT 1-94	-	chr6A	596977445	596977942
TRITD6Av1G217740.1	DNA-directed RNA polymerase subunit beta G	+	chr6A	596983573	596983884
TRITD6Av1G217750.1	Pol polyprotein TE	+	chr6A	596989051	596989362
TRITD6Av1G217760.1	Cinnamoyl CoA reductase	-	chr6A	597016126	597017537
TRITD6Av1G217770.1	PIF1-like helicase	+	chr6A	597021556	597022304
TRITD6Av1G217780.1	ATP-dependent zinc metalloprotease FTSH 8, mitochondrial G	-	chr6A	597022668	597023998
TRITD6Av1G217790.1	Translation initiation factor eIF-2B subunit epsilon	+	chr6A	597027554	597030582
TRITD6Av1G217800.1	F-box protein PP2	+	chr6A	597036445	597038797
TRITD6Av1G217810.1	pentatricopeptide (PPR) repeat-containing protein CBS domain-containing protein G	+	chr6A	597037904	597038203
TRITD6Av1G217820.1	F-box family protein-like	+	chr6A	597041216	597042451
TRITD6Av1G217830.1	Germin-like protein 1-1	-	chr6A	597046308	597046676
TRITD6Av1G217840.1	Germin-like protein 1-1	-	chr6A	597061570	597062109
TRITD6Av1G217840.4	Germin-like protein 1-1	-	chr6A	597069081	597069836
TRITD6Av1G217850.1	Retrovirus-related Pol polyprotein from transposon TNT 1-94 TE	+	chr6A	597082439	597082777
TRITD6Av1G217860.1	Retrovirus-related Pol polyprotein from transposon TNT 1-94	+	chr6A	597083614	597084201
TRITD6Av1G217870.1	transcription regulatory protein SNF2 G	-	chr6A	597126449	597126811
TRITD6Av1G217880.1	U-box domain-containing family protein	-	chr6A	597202284	597203552
TRITD6Av1G217890.1	Retrovirus-related Pol polyprotein from transposon TNT 1-94	-	chr6A	597252759	597253340
TRITD6Av1G217900.1	Bidirectional sugar transporter SWEET	+	chr6A	597277142	597278667
TRITD6Av1G217920.1	Retrovirus-related Pol polyprotein from transposon 17.6 TE	-	chr6A	597368420	597368761
TRITD6Av1G217930.1	Sodium channel protein type 4 subunit alpha G	-	chr6A	597377747	597378088
TRITD6Av1G217940.1	Transposon protein, putative, CACTA, En Spm sub-class	+	chr6A	597392914	597393333
TRITD6Av1G217950.1	Retrovirus-related Pol polyprotein from transposon TNT 1-94	-	chr6A	597510270	597510827
TRITD6Av1G217960.1	Retrovirus-related Pol polyprotein from transposon TNT 1-94 TE	-	chr6A	597551671	597551991
TRITD6Av1G217970.1	Transmembrane protein adipocyte-associated 1 G	+	chr6A	597614298	597614612
TRITD6Av1G217980.1	Bidirectional sugar transporter SWEET	+	chr6A	597672862	597680891
TRITD6Av1G217980.3	Bidirectional sugar transporter SWEET	+	chr6A	597680256	597681121
TRITD6Av1G217990.1	Retrotransposon protein, putative, Ty3-gypsy subclass	+	chr6A	597688649	597689104
TRITD6Av1G218000.1	Bidirectional sugar transporter SWEET	+	chr6A	597753755	597755218
TRITD6Av1G218010.1	CwfJ-like family protein zinc finger (CCCH-type) family protein TE?	+	chr6A	597756102	597756622
TRITD6Av1G218020.1	U-box domain-containing family protein	+	chr6A	597772637	597773899
TRITD6Av1G218030.1	Homeodomain-like superfamily protein G	+	chr6A	597793485	597793820
TRITD6Av1G218040.1	Germin-like protein 1-1	+	chr6A	597816589	597817344
TRITD6Av1G218050.1	Retrovirus-related Pol polyprotein from transposon TNT 1-94	-	chr6A	597874020	597874367
TRITD6Av1G218060.1	Transposon protein, putative, CACTA, En Spm sub-class, expressed	+	chr6A	597895374	597896648
TRITD6Av1G218070.1	En Spm transposon protein-like	+	chr6A	597899684	597900349
TRITD6Av1G218070.2	Plant transposase (Ptta En Spm family) TE	+	chr6A	597899861	597901015
TRITD6Av1G218070.3	UvrABC system protein B G	+	chr6A	597900014	597900740
TRITD6Av1G218080.1	F-box protein PP2	-	chr6A	597914565	597915954
TRITD6Av1G218090.1	transmembrane protein, putative (DUF594)	-	chr6A	597954695	597956692
TRITD6Av1G218110.1	Copia-like polyprotein retrotransposon	+	chr6A	597995576	597996734
TRITD6Av1G218120.1	Retrovirus-related Pol polyprotein from transposon TNT 1-94	+	chr6A	597997228	597998058
TRITD6Av1G218130.1	Retrovirus-related Pol polyprotein from transposon TNT 1-94	+	chr6A	597998400	597998762
TRITD6Av1G218140.1	Retrovirus-related Pol polyprotein from transposon TNT 1-94	+	chr6A	597998802	597999218
TRITD6Av1G218150.1	Retrovirus-related Pol polyprotein from transposon TNT 1-94 TE	+	chr6A	597999409	597999933
TRITD6Av1G218160.1	Protein kinase superfamily protein G	-	chr6A	598016987	598017361
TRITD6Av1G218170.1	RNA-directed DNA polymerase (reverse transcriptase)-related family protein	+	chr6A	598057319	598057687
TRITD6Av1G218180.1	Transcriptional corepressor LEUNIG	+	chr6A	598085756	598091645
TRITD6Av1G218190.1	Transcriptional corepressor LEUNIG	+	chr6A	598096886	598120531
TRITD6Av1G218200.1	tRNA dimethylallyltransferase G	+	chr6A	598174668	598175068
TRITD6Av1G218210.1	F-box domain containing protein, expressed TE?	+	chr6A	598182374	598182778
TRITD6Av1G218220.1	Transposon protein, putative, Pong sub-class	-	chr6A	598192111	598192530
TRITD6Av1G218230.1	Retrovirus-related Pol polyprotein from transposon TNT 1-94	+	chr6A	598252323	598252640
TRITD6Av1G218240.1	Mitogen-activated protein kinase 6 G	+	chr6A	598260072	598260395
TRITD6Av1G218250.1	3-ketoacyl-CoA synthase	-	chr6A	598267308	598269035
TRITD6Av1G218260.1	pectin methylesterase PCR fragment F G	+	chr6A	598288522	598288893
TRITD6Av1G218270.1	Glutathione reductase	-	chr6A	598291829	598297021
TRITD6Av1G218280.1	F-box protein PP2	-	chr6A	598301310	598303439
TRITD6Av1G218290.1	F-box protein PP2	-	chr6A	598367322	598369061
TRITD6Av1G218290.2	F-box protein PP2	-	chr6A	598367465	598369061
TRITD6Av1G218300.1	Interferon-related developmental regulator 1	-	chr6A	598378519	598379556
TRITD6Av1G218310.1	DNA-directed RNA polymerase subunit beta	+	chr6A	598380984	598390622
TRITD6Av1G218320.1	Retrovirus-related Pol polyprotein from transposon TNT 1-94	-	chr6A	598385279	598385605
TRITD6Av1G218330.1	Zinc finger BED domain-containing protein RICESLEEPER 1	+	chr6A	598405668	598406114
TRITD6Av1G218340.1	BED zinc finger,hAT family dimerization domain, putative	+	chr6A	598406951	598407646
TRITD6Av1G218350.1	Retrovirus-related Pol polyprotein from transposon TNT 1-94	-	chr6A	598411423	598411779
TRITD6Av1G218360.1	succinate dehydrogenase assembly factor	+	chr6A	598415129	598421902
TRITD6Av1G218360.4	Transposon protein, putative, CACTA, En Spm sub-class	+	chr6A	598416480	598418648
TRITD6Av1G218360.9	Transposon protein, putative, CACTA, En Spm sub-class	+	chr6A	598418897	598419220
TRITD6Av1G218360.11	Transposon protein, putative, CACTA, En Spm sub-class	+	chr6A	598419349	598420306
TRITD6Av1G218360.12	Mannosyl-oligosaccharide glucosidase G	+	chr6A	598420596	598421386
TRITD6Av1G218370.1	Cell division protein ZapB G	+	chr6A	598422060	598422554
TRITD6Av1G218380.1	Retrovirus-related Pol polyprotein from transposon TNT 1-94 TE	-	chr6A	598427691	598428020
TRITD6Av1G218390.1	PPPDE thiol peptidase family protein, putative	-	chr6A	598454280	598455327
TRITD6Av1G218400.1	Retrovirus-related Pol polyprotein from transposon TNT 1-94 TE	+	chr6A	598547168	598547533
TRITD6Av1G218410.1	Retrovirus-related Pol polyprotein from transposon TNT 1-94 TE	+	chr6A	598550744	598551154
TRITD6Av1G218420.1	Fatty acid hydroxylase superfamily protein	-	chr6A	598562355	598565357
TRITD6Av1G218430.1	global transcription factor group B1 G	+	chr6A	598597557	598597967
TRITD6Av1G218440.1	Transposon protein, putative, Mariner sub-class TE	-	chr6A	598598453	598598788
TRITD6Av1G218450.1	Transposon protein, putative, Mariner sub-class TE	+	chr6A	598601181	598601516
TRITD6Av1G218460.1	U-box domain-containing protein kinase family protein G	-	chr6A	598602002	598602412
TRITD6Av1G218470.1	Polynucleotidyl transferase, ribonuclease H-like superfamily protein	+	chr6A	598609951	598610526
TRITD6Av1G218480.1	Retrovirus-related Pol polyprotein from transposon TNT 1-94	+	chr6A	598645326	598645925
TRITD6Av1G218490.1	Retrovirus-related Pol polyprotein from transposon TNT 1-94	+	chr6A	598646472	598646942
TRITD6Av1G218500.1	Receptor-kinase, putative	+	chr6A	598689772	598693127
TRITD6Av1G218500.3	Receptor-kinase, putative	+	chr6A	598690783	598708453
TRITD6Av1G218520.1	Zinc transporter 7 G	+	chr6A	598716128	598716630
TRITD6Av1G218530.1	Cytochrome c1 family protein	+	chr6A	598719077	598719822
TRITD6Av1G218540.1	Cytochrome c1, heme protein	+	chr6A	598734553	598735170
TRITD6Av1G218550.1	Importin subunit alpha G	-	chr6A	598734973	598735332
TRITD6Av1G218560.1	Myb-like transcription factor family protein	-	chr6A	598735772	598738286
TRITD6Av1G218570.1	fanconi anemia group F protein (FANCF)	-	chr6A	598738476	598743492
TRITD6Av1G218580.1	50S ribosomal protein L14	+	chr6A	598743807	598745767
TRITD6Av1G218590.1	Kelch repeat protein C2 G	+	chr6A	598746122	598746493
TRITD6Av1G218600.1	Endonuclease MutS2 G	-	chr6A	598753115	598755225
TRITD6Av1G218610.1	Ribulose bisphosphate carboxylase large chain G	-	chr6A	598755740	598757041
TRITD6Av1G218620.1	Glutathione S-transferase	+	chr6A	598755902	598757113
TRITD6Av1G218630.1	Nicotinamide-nucleotide adenylyltransferase	-	chr6A	598757641	598759293
TRITD6Av1G218640.1	Ribosomal protein L37	+	chr6A	598759827	598760903
TRITD6Av1G218650.1	Retrovirus-related Pol polyprotein from transposon TNT 1-94	-	chr6A	598788825	598789139
TRITD6Av1G218660.1	Calcium-dependent lipid-binding (CaLB domain) family protein	+	chr6A	598818887	598819735
TRITD6Av1G218670.1	Imidazoleglycerol-phosphate dehydratase G	-	chr6A	598825263	598826354
TRITD6Av1G218680.1	Nicotianamine synthase	+	chr6A	598825344	598825995
TRITD6Av1G218700.1	homolog of Synechocystis YCF37 G	+	chr6A	598834372	598835025
TRITD6Av1G218710.1	LOW protein: ammonium transporter 1-like protein G	+	chr6A	598839111	598840816
TRITD6Av1G218720.1	Alcohol dehydrogenase, putative	+	chr6A	598841712	598844336
TRITD6Av1G218730.1	Importin subunit alpha G	-	chr6A	598842523	598842846
TRITD6Av1G218740.1	Diphthamide biosynthesis protein	-	chr6A	598846640	598848830
TRITD6Av1G218750.1	SCO-spondin G	+	chr6A	598865580	598866460
TRITD6Av1G218760.1	Receptor-like kinase	-	chr6A	598868450	598873821
TRITD6Av1G218770.1	C2 calcium lipid-binding and GRAM domain protein	+	chr6A	598906231	598909257
TRITD6Av1G218780.1	Retrovirus-related Pol polyprotein from transposon TNT 1-94 TE	+	chr6A	598976757	598977197
TRITD6Av1G218790.1	TTF-type zinc finger protein with HAT dimerization domain TE	+	chr6A	598988814	598989218
TRITD6Av1G218800.1	Retrovirus-related Pol polyprotein from transposon TNT 1-94	+	chr6A	599006365	599006904
TRITD6Av1G218810.1	PHD finger transcription factor G	+	chr6A	599049296	599049607
TRITD6Av1G218820.1	Retrovirus-related Pol polyprotein from transposon TNT 1-94 TE	-	chr6A	599105070	599105678
TRITD6Av1G218830.1	Transposon Ty3-G Gag-Pol polyprotein	+	chr6A	599116194	599116577
TRITD6Av1G218840.1	RING U-box superfamily protein G	-	chr6A	599137959	599138276
TRITD6Av1G218850.1	transmembrane protein, putative (DUF594)	+	chr6A	599242610	599251178
TRITD6Av1G218860.1	transmembrane protein, putative (DUF594)	+	chr6A	599251223	599252602
TRITD6Av1G218870.1	Glycine--tRNA ligase alpha subunit G	-	chr6A	599258718	599261032
TRITD6Av1G218880.1	Retrovirus-related Pol polyprotein from transposon TNT 1-94	-	chr6A	599271843	599272478
TRITD6Av1G218890.1	Gag-pol polyprotein	-	chr6A	599274478	599274965
TRITD6Av1G218900.1	Retrotransposon protein, putative, unclassified TE	+	chr6A	599309797	599310273
TRITD6Av1G218910.1	Protein FAR1-RELATED SEQUENCE 5 TE	-	chr6A	599328502	599328750
TRITD6Av1G218920.1	Haloacid dehalogenase-like hydrolase-like	-	chr6A	599333442	599336055
TRITD6Av1G218930.1	cyclin-dependent kinase B2 1 G	+	chr6A	599409384	599409761
TRITD6Av1G218940.1	Ethylene-responsive transcription factor	-	chr6A	599429992	599431768
TRITD6Av1G218950.1	Ethylene-responsive transcription factor 1 G	-	chr6A	599433266	599433628
TRITD6Av1G218960.1	GDSL esterase lipase	+	chr6A	599454206	599455645
TRITD6Av1G218960.4	GDSL esterase lipase	+	chr6A	599537030	599538346
TRITD6Av1G218970.1	Pre-mRNA-processing-splicing factor 8	-	chr6A	599548439	599549942
TRITD6Av1G218980.1	Retrovirus-related Pol polyprotein from transposon TNT 1-94	-	chr6A	599579738	599580052
TRITD6Av1G218990.1	transmembrane protein, putative (DUF679)	-	chr6A	599592869	599593558
TRITD6Av1G219000.1	Ribonuclease H-like superfamily protein	-	chr6A	599594485	599594865
TRITD6Av1G219010.1	transmembrane protein, putative (DUF679)	-	chr6A	599602314	599603127
TRITD6Av1G219020.1	transmembrane protein, putative (DUF679)	-	chr6A	599604773	599605459
TRITD6Av1G219030.1	Retrovirus-related Pol polyprotein from transposon TNT 1-94	+	chr6A	599634457	599635458
TRITD6Av1G219040.1	transmembrane protein, putative (DUF679)	+	chr6A	599636679	599637395
TRITD6Av1G219050.1	Tyrosine decarboxylase	+	chr6A	599656495	599657476
TRITD6Av1G219050.10	Tyrosine decarboxylase family protein	+	chr6A	599657622	599658253
TRITD6Av1G219090.1	transmembrane protein, putative (DUF679)	-	chr6A	599708221	599708916
TRITD6Av1G219100.1	CLIP-associating protein-like	+	chr6A	599731137	599739178
TRITD6Av1G219110.1	Disease resistance protein RPM1	-	chr6A	599742991	599746299
TRITD6Av1G219110.2	Disease resistance protein RPM1	-	chr6A	599744751	599746299
TRITD6Av1G219120.1	NADH dehydrogenase [ubiquinone] 1 alpha subcomplex subunit 9, mitochondrial	-	chr6A	599799069	599801606
TRITD6Av1G219130.1	ABC1-like kinase	+	chr6A	599802788	599809672
TRITD6Av1G219140.1	P-loop containing nucleoside triphosphate hydrolases superfamily protein G	-	chr6A	599805634	599805990
TRITD6Av1G219130.2	Protein kinase family protein	+	chr6A	599806684	599809672
TRITD6Av1G219150.1	Kinesin-like protein G	-	chr6A	599810389	599811123
TRITD6Av1G219150.2	Kinesin-like protein	-	chr6A	599810966	599815796
TRITD6Av1G219160.1	Conserved oligomeric Golgi complex subunit 7 G	+	chr6A	599838886	599839218
TRITD6Av1G219170.1	tRNA modification GTPase MnmE G	+	chr6A	599849243	599849455
TRITD6Av1G219180.1	F-box family protein	+	chr6A	599875290	599878373
TRITD6Av1G219190.1	L-lactate dehydrogenase G	+	chr6A	599980495	599980939
TRITD6Av1G219200.1	Alpha beta-Hydrolases superfamily protein	+	chr6A	600016037	600017095
TRITD6Av1G219210.1	Glutathione S-transferase	-	chr6A	600023397	600024753
TRITD6Av1G219220.1	Retrovirus-related Pol polyprotein from transposon TNT 1-94	+	chr6A	600039529	600039891
TRITD6Av1G219230.1	Transposable element protein, putative, Retrotrans_gag	-	chr6A	600045817	600046134
TRITD6Av1G219240.1	O-methyltransferase	+	chr6A	600054866	600055684
TRITD6Av1G219260.1	Transposon protein Pong sub-class TE	-	chr6A	600065699	600066046
TRITD6Av1G219270.1	Pentatricopeptide repeat (PPR) superfamily protein G	+	chr6A	600072517	600072891
TRITD6Av1G219280.1	Transposon protein, putative, CACTA, En Spm sub-class TE	-	chr6A	600089342	600089665
TRITD6Av1G219290.1	Retrovirus-related Pol polyprotein from transposon TNT 1-94	+	chr6A	600111180	600111515
TRITD6Av1G219300.1	F-box protein	+	chr6A	600128187	600131999
TRITD6Av1G219300.4	F-box protein	+	chr6A	600130375	600131698
TRITD6Av1G219310.1	methyl-coenzyme M reductase II subunit gamma, putative (DUF3741)	-	chr6A	600137322	600140534
TRITD6Av1G219320.1	myosin XI D G	-	chr6A	600185838	600186392
TRITD6Av1G219330.1	Retrotransposon protein, putative, Ty3-gypsy subclass	-	chr6A	600194284	600194712
TRITD6Av1G219340.1	Retrovirus-related Pol polyprotein from transposon TNT 1-94	+	chr6A	600199227	600199799
TRITD6Av1G219350.1	Serine threonine-protein kinase	+	chr6A	600232587	600234029
TRITD6Av1G219360.1	ATPase E1-E2 type family protein haloacid dehalogenase-like hydrolase family protein G	-	chr6A	600233862	600246606
TRITD6Av1G219380.1	RING finger protein 170 G	-	chr6A	600250591	600264382
TRITD6Av1G219390.1	Protein VP3 G	-	chr6A	600260085	600260399
TRITD6Av1G219400.1	Phthiocerol synthesis polyketide synthase type I PpsC G	+	chr6A	600262053	600262433
TRITD6Av1G219410.1	Serine threonine-protein kinase	+	chr6A	600266959	600269771
TRITD6Av1G219420.1	Serine threonine-protein kinase	+	chr6A	600270007	600271379
TRITD6Av1G219430.1	tRNA uridine 5-carboxymethylaminomethyl modification enzyme MnmG G	-	chr6A	600271376	600271735
TRITD6Av1G219350.5	Serine threonine-protein kinase	+	chr6A	600275052	600276440
TRITD6Av1G219440.1	Granulin repeat cysteine protease family protein G	-	chr6A	600278031	600282815
TRITD6Av1G219450.1	Acetyl-coenzyme A synthetase	-	chr6A	600284134	600288974
TRITD6Av1G219460.1	Ethylene-responsive transcription factor	-	chr6A	600298882	600299778
TRITD6Av1G219470.1	50S ribosomal protein L2	+	chr6A	600303385	600303852
TRITD6Av1G219480.1	Retrovirus-related Pol polyprotein from transposon TNT 1-94	+	chr6A	600326554	600327378
TRITD6Av1G219490.1	Retrovirus-related Pol polyprotein from transposon TNT 1-94	-	chr6A	600334540	600334845
TRITD6Av1G219500.1	Retrovirus-related Pol polyprotein from transposon TNT 1-94 TE	-	chr6A	600414935	600415441
TRITD6Av1G219510.1	Ribosomal RNA large subunit methyltransferase M G	-	chr6A	600425076	600425384
TRITD6Av1G219520.1	Transposable element protein, putative, Retrotrans_gag	-	chr6A	600430231	600431115
TRITD6Av1G219530.1	Myosin	+	chr6A	600457694	600463907
TRITD6Av1G219540.1	Transcription factor	+	chr6A	600472168	600477298
TRITD6Av1G219550.1	Retrotransposon protein, putative, Ty3-gypsy subclass	+	chr6A	600618959	600619381
TRITD6Av1G219560.1	DHHC-type zinc finger family protein TE?	-	chr6A	600695573	600695940
TRITD6Av1G219570.1	RING FYVE PHD-type zinc finger family protein TE?	+	chr6A	600765746	600768591
TRITD6Av1G219580.1	Myb-like DNA-binding protein, putative	+	chr6A	600768610	600777508
TRITD6Av1G219590.1	Superoxide dismutase G	-	chr6A	600792286	600793939
TRITD6Av1G219600.1	Retrotransposon protein, putative, Ty1-copia subclass TE	+	chr6A	600795332	600795613
TRITD6Av1G219610.1	Retrovirus-related Pol polyprotein from transposon TNT 1-94	+	chr6A	600823864	600824316
TRITD6Av1G219620.1	Retrovirus-related Pol polyprotein from transposon TNT 1-94 TE	-	chr6A	600891742	600892134
TRITD6Av1G219630.1	Retrovirus-related Pol polyprotein from transposon TNT 1-94	-	chr6A	600930298	600930912
TRITD6Av1G219640.1	Transposon protein, putative, CACTA, En Spm sub-class	-	chr6A	600942952	600943338
TRITD6Av1G219650.1	Transposon protein, putative, CACTA, En Spm sub-class	-	chr6A	600945172	600945798
TRITD6Av1G219660.1	Lectin receptor kinase G	+	chr6A	600953009	600958538
TRITD6Av1G219670.1	Receptor-like kinase G	+	chr6A	600980746	600981144
TRITD6Av1G219680.1	Retrotransposon protein, putative, unclassified	+	chr6A	600983366	600984394
TRITD6Av1G219690.1	Polyamine oxidase	+	chr6A	600994708	600995433
TRITD6Av1G219700.1	O-methyltransferase	-	chr6A	601007895	601008551
TRITD6Av1G219710.1	Ripening-related protein	+	chr6A	601011187	601011576
TRITD6Av1G219720.1	Transposon protein, putative, CACTA, En Spm sub-class TE	-	chr6A	601028610	601028978
TRITD6Av1G219730.1	Homoserine O-succinyltransferase G	+	chr6A	601040633	601040830
TRITD6Av1G219740.1	Retrovirus-related Pol polyprotein from transposon TNT 1-94	-	chr6A	601112982	601113791
TRITD6Av1G219750.1	Retrovirus-related Pol polyprotein from transposon TNT 1-94	-	chr6A	601115930	601116631
TRITD6Av1G219760.1	Retrotransposon protein, putative, Ty3-gypsy subclass TE	+	chr6A	601146124	601146423
TRITD6Av1G219770.1	V-type ATP synthase subunit I 1 G	+	chr6A	601180721	601181206
TRITD6Av1G219780.1	Retrotransposon protein, putative, Ty1-copia subclass	-	chr6A	601194288	601195592
TRITD6Av1G219790.1	ATP-dependent DNA helicase	-	chr6A	601217270	601217479
TRITD6Av1G219800.1	PIF1-like helicase	-	chr6A	601217515	601218270
TRITD6Av1G219810.1	AT hook motif-containing protein, putative, expressed G	-	chr6A	601220834	601221703
TRITD6Av1G219820.1	Transposon protein, putative, CACTA, En Spm sub-class TE	+	chr6A	601226974	601227387
TRITD6Av1G219830.1	Retrovirus-related Pol polyprotein LINE-1	+	chr6A	601239162	601241939
TRITD6Av1G219840.1	Retrovirus-related Pol polyprotein from transposon TNT 1-94	-	chr6A	601269717	601270319
TRITD6Av1G219850.1	Retrovirus-related Pol polyprotein from transposon TNT 1-94	-	chr6A	601270764	601271204
TRITD6Av1G219860.1	EEIG1 EHBP1 protein amino-terminal domain protein G	+	chr6A	601285441	601286013
TRITD6Av1G219870.1	Protein PLASTID MOVEMENT IMPAIRED 1-RELATED 1 G	+	chr6A	601286031	601287061
TRITD6Av1G219880.1	Actin-related protein 2 3 complex subunit	-	chr6A	601287981	601291506
TRITD6Av1G219890.1	3-hydroxyacyl-[acyl-carrier-protein] dehydratase FabZ G	-	chr6A	601314803	601315457
TRITD6Av1G219900.1	Alanine--tRNA ligase G	+	chr6A	601317913	601318461
TRITD6Av1G219910.1	Retrovirus-related Pol polyprotein LINE-1 TE	+	chr6A	601412428	601412874
TRITD6Av1G219920.1	Retrovirus-related Pol polyprotein from transposon TNT 1-94	+	chr6A	601424937	601425725
TRITD6Av1G219930.1	Retrovirus-related Pol polyprotein from transposon TNT 1-94	+	chr6A	601461592	601461972
TRITD6Av1G219940.1	Transposon Ty3-G Gag-Pol polyprotein	-	chr6A	601476885	601477442
TRITD6Av1G219950.1	ATP synthase subunit beta 2 G	-	chr6A	601478358	601478894
TRITD6Av1G219960.1	Cytochrome P450, putative	+	chr6A	601483422	601488171
TRITD6Av1G219970.1	Inosine-5 -monophosphate dehydrogenase	-	chr6A	601488977	601490236
TRITD6Av1G219980.1	Gastric inhibitory polypeptide receptor G	+	chr6A	601490620	601491052
TRITD6Av1G219990.1	Potassium-transporting ATPase potassium-binding subunit G	+	chr6A	601494502	601495987
TRITD6Av1G220000.1	Retrovirus-related Pol polyprotein from transposon TNT 1-94	+	chr6A	601546473	601546793
TRITD6Av1G220010.1	Retrovirus-related Pol polyprotein from transposon TNT 1-94	+	chr6A	601546878	601547489
TRITD6Av1G220020.1	Retrotransposon protein, putative, Ty3-gypsy subclass	+	chr6A	601599340	601599651
TRITD6Av1G220030.1	Retrotransposon protein, putative, Ty3-gypsy subclass	+	chr6A	601600327	601600653
TRITD6Av1G220040.1	Retrovirus-related Pol polyprotein from transposon TNT 1-94	+	chr6A	601622087	601622434
TRITD6Av1G220050.1	Retrovirus-related Pol polyprotein from transposon TNT 1-94	+	chr6A	601623351	601623764
TRITD6Av1G220060.1	Telomere-binding family protein	+	chr6A	601650659	601653930
TRITD6Av1G220070.1	3-ketoacyl-CoA thiolase-like protein	+	chr6A	601657842	601661041
TRITD6Av1G220080.1	50S ribosomal protein L13	+	chr6A	601663448	601669029
TRITD6Av1G220090.1	Auxin-responsive protein	+	chr6A	601671375	601672992
TRITD6Av1G220100.1	Potassium channel beta subunit	-	chr6A	601674151	601678330
TRITD6Av1G220110.1	Riboflavin biosynthesis protein RibD	+	chr6A	601679719	601684819
TRITD6Av1G220110.2	Riboflavin biosynthesis protein RibD	+	chr6A	601682335	601684155
TRITD6Av1G220120.1	Retrovirus-related Pol polyprotein from transposon TNT 1-94	-	chr6A	601696038	601696349
TRITD6Av1G220130.1	DNA repair metallo-beta-lactamase G	+	chr6A	601728070	601729769
TRITD6Av1G220130.3	caveolin-1 protein G	+	chr6A	601729317	601731431
TRITD6Av1G220140.1	Beige BEACH and WD40 domain-containing protein G	+	chr6A	601729968	601730294
TRITD6Av1G220150.1	Methyltransferase family protein	-	chr6A	601739425	601741632
TRITD6Av1G220160.1	Pentatricopeptide repeat-containing protein	+	chr6A	601741820	601743622
TRITD6Av1G220170.1	Heavy metal transport detoxification superfamily protein G	+	chr6A	601744558	601745754
TRITD6Av1G220180.1	Signal recognition particle, SRP9 SRP14 subunit G	+	chr6A	601750965	601751762
TRITD6Av1G220180.3	P-loop containing nucleoside triphosphate hydrolases superfamily protein G	+	chr6A	601751122	601752549
TRITD6Av1G220190.1	Transposable element protein, putative, Retrotrans_gag	+	chr6A	601873086	601873508
TRITD6Av1G220200.1	Transposon Ty3-I Gag-Pol polyprotein TE	+	chr6A	601874657	601874956
TRITD6Av1G220210.1	Transposase	+	chr6A	601918665	601919638
TRITD6Av1G220220.1	primconf	+	chr6A	601923237	601924204
TRITD6Av1G220230.1	Heavy metal transport detoxification superfamily protein G	+	chr6A	601933603	601934323
TRITD6Av1G220240.1	Heavy metal transport detoxification superfamily protein G	+	chr6A	601942429	601943019
TRITD6Av1G220250.1	Heavy metal-associated protein G	+	chr6A	601950313	601950972
TRITD6Av1G220260.1	Serine threonine-protein phosphatase 7 long form-like protein	+	chr6A	601959217	601961327
TRITD6Av1G220270.1	2,3-bisphosphoglycerate-dependent phosphoglycerate mutase G	-	chr6A	601973004	601973267
TRITD6Av1G220280.1	Heavy metal-associated protein	+	chr6A	601975586	601977274
TRITD6Av1G220290.1	UPF0354 protein BC_4690 G	-	chr6A	601981631	601989977
TRITD6Av1G220290.2	Phytochrome G	-	chr6A	601984243	601992430
TRITD6Av1G220360.1	Retrovirus-related Pol polyprotein from transposon TNT 1-94	-	chr6A	602099201	602099539
TRITD6Av1G220370.1	S-acyltransferase	+	chr6A	602228674	602232138
TRITD6Av1G220380.1	Gag-pol polyprotein	+	chr6A	602346982	602347407
TRITD6Av1G220390.1	Retrovirus-related Pol polyprotein from transposon TNT 1-94	+	chr6A	602347540	602347845
TRITD6Av1G220400.1	Retrovirus-related Pol polyprotein from transposon TNT 1-94	+	chr6A	602348644	602348994
TRITD6Av1G220410.1	Cysteine-rich receptor-like protein kinase 42 G	-	chr6A	602355573	602356265
TRITD6Av1G220410.2	Cysteine-rich receptor-like kinase G	-	chr6A	602356071	602357070
TRITD6Av1G220420.1	Zinc finger protein GIS2	-	chr6A	602361098	602362033
TRITD6Av1G220430.1	UDP-N-acetylglucosamine--N-acetylmuramyl-(pentapeptide) pyrophosphoryl-undecaprenol N-acetylglucosamine transferase	-	chr6A	602368238	602368633
TRITD6Av1G220430.3	Glutamine-dependent NAD(+) synthetase	-	chr6A	602368652	602369125
TRITD6Av1G220440.1	chaperonin 60 beta G	-	chr6A	602396952	602397278
TRITD6Av1G220450.1	Receptor protein kinase-like protein	+	chr6A	602403850	602404836
TRITD6Av1G220460.1	purple acid phosphatase 27 G	+	chr6A	602407725	602408051
TRITD6Av1G220470.1	Retrovirus-related Pol polyprotein from transposon TNT 1-94	+	chr6A	602427215	602429032
TRITD6Av1G220480.1	Enhancer of polycomb-like transcription factor protein G	-	chr6A	602430779	602431120
TRITD6Av1G220480.4	Genome polyprotein TE	-	chr6A	602431226	602431942
TRITD6Av1G220490.1	Pentatricopeptide repeat-containing protein	-	chr6A	602475011	602477632
TRITD6Av1G220500.1	RING U-box superfamily protein G	+	chr6A	602476763	602477710
TRITD6Av1G220510.1	Thioredoxin	+	chr6A	602477828	602479817
TRITD6Av1G220510.2	Thioredoxin family protein	+	chr6A	602478041	602479716
TRITD6Av1G220520.1	Retrovirus-related Pol polyprotein from transposon TNT 1-94	+	chr6A	602488045	602488581
TRITD6Av1G220530.1	Pumilio-like protein	+	chr6A	602496406	602498433
TRITD6Av1G220540.1	Exoglucanase 1 G	-	chr6A	602498173	602498547
TRITD6Av1G220530.11	Pumilio-like protein	+	chr6A	602499061	602501155
TRITD6Av1G220550.1	p-loop ntpase domain-containing protein lpa1-like 2	-	chr6A	602502415	602504313
TRITD6Av1G220560.1	Disease resistance protein (TIR-NBS-LRR class) family	+	chr6A	602599563	602599877
TRITD6Av1G220570.1	C2 domain-containing protein	+	chr6A	602616806	602617803
TRITD6Av1G220580.1	OTU domain-containing protein	-	chr6A	602621650	602624240
TRITD6Av1G220590.1	Eukaryotic translation initiation factor 3 subunit B G	-	chr6A	602633530	602633964
TRITD6Av1G220600.1	Protein kinase	-	chr6A	602635225	602638779
TRITD6Av1G220610.1	ABC transporter G family member	+	chr6A	602657676	602662794
TRITD6Av1G220620.1	Floral homeotic protein APETALA 1 G	-	chr6A	602658248	602658854
TRITD6Av1G220610.3	ABC transporter G family member	+	chr6A	602658432	602661963
TRITD6Av1G220610.6	ABC transporter G family member G	+	chr6A	602661984	602662794
TRITD6Av1G220630.1	DNL-type zinc finger protein	-	chr6A	602663495	602664920
TRITD6Av1G220640.1	F-box kelch-repeat protein TE?	+	chr6A	602663619	602663885
TRITD6Av1G220650.1	Ankyrin repeat family protein	-	chr6A	602669855	602670562
TRITD6Av1G220660.1	zinc finger MYM-type-like protein	-	chr6A	602674428	602675659
TRITD6Av1G220670.1	Ankyrin repeat family protein	-	chr6A	602677363	602677905
TRITD6Av1G220680.1	Transposon protein, putative, CACTA, En Spm sub-class	+	chr6A	602681894	602682412
TRITD6Av1G220690.1	Retrotransposon protein, putative, LINE subclass TE	-	chr6A	602699924	602700226
TRITD6Av1G220700.1	NADH dehydrogenase subunit F G	-	chr6A	602760618	602763174
TRITD6Av1G220710.1	Ankyrin repeat family protein	-	chr6A	602835502	602836057
TRITD6Av1G220720.1	Glutamate--tRNA ligase 1 G	-	chr6A	602838359	602838871
TRITD6Av1G220730.1	Cyclopropane-fatty-acyl-phospholipid synthase G	-	chr6A	602842832	602844354
TRITD6Av1G220740.1	bZIP transcription factor, putative (DUF1664)	+	chr6A	602880535	602881695
TRITD6Av1G220750.1	transmembrane protein, putative (DUF594)	-	chr6A	602893177	602894781
TRITD6Av1G220760.1	Retrovirus-related Pol polyprotein from transposon TNT 1-94	+	chr6A	602906555	602906875
TRITD6Av1G220770.1	Tetratricopeptide repeat (TPR)-like superfamily protein G	+	chr6A	602924662	602924997
TRITD6Av1G220780.1	Gag-pol polyprotein TE	+	chr6A	602997730	602998863
TRITD6Av1G220790.1	Gag-pol polyprotein TE	+	chr6A	602998992	603000770
TRITD6Av1G220800.1	Protein kinase family protein	-	chr6A	603004331	603005260
TRITD6Av1G220810.1	Serine threonine-protein kinase	-	chr6A	603005274	603006827
TRITD6Av1G220820.1	primconf	+	chr6A	603012726	603015732
TRITD6Av1G220830.1	Ankyrin repeat family protein	-	chr6A	603018029	603020643
TRITD6Av1G220840.1	NB-ARC domain-containing disease resistance protein	+	chr6A	603031530	603032525
TRITD6Av1G220850.1	B3 domain-containing protein	-	chr6A	603033161	603035533
TRITD6Av1G220860.1	B3 domain-containing protein G	-	chr6A	603037835	603039480
TRITD6Av1G220870.1	Transposon protein, putative, CACTA, En Spm sub-class	+	chr6A	603046204	603046749
TRITD6Av1G220880.1	Pol polyprotein	-	chr6A	603055760	603056278
TRITD6Av1G220890.1	B3 domain-containing protein	-	chr6A	603087348	603087910
TRITD6Av1G220900.1	NB-ARC domain-containing disease resistance protein	+	chr6A	603142763	603144241
TRITD6Av1G220910.1	RING U-box superfamily protein, putative	+	chr6A	603176829	603178596
TRITD6Av1G220930.1	Retrovirus-related Pol polyprotein from transposon TNT 1-94 TE	+	chr6A	603192800	603193132
TRITD6Av1G220940.1	Retrovirus-related Pol polyprotein from transposon TNT 1-94	+	chr6A	603235418	603236344
TRITD6Av1G220950.1	Retrovirus-related Pol polyprotein from transposon TNT 1-94	+	chr6A	603242378	603242704
TRITD6Av1G220960.1	Ethylene receptor	-	chr6A	603258174	603260627
TRITD6Av1G220970.1	Extracellular matrix-binding protein ebh G	+	chr6A	603282548	603283807
TRITD6Av1G220980.1	Transposon protein, putative, Mutator sub-class	-	chr6A	603285455	603286474
TRITD6Av1G220990.1	Transposon protein, putative, Mutator sub-class TE	-	chr6A	603286730	603287029
TRITD6Av1G221000.1	Ankyrin-3 G	-	chr6A	603287139	603289123
TRITD6Av1G221010.1	Retrovirus-related Pol polyprotein from transposon TNT 1-94	-	chr6A	603293239	603294438
TRITD6Av1G221020.1	T-complex protein 1 subunit zeta	-	chr6A	603309847	603311840
TRITD6Av1G221030.1	Retrovirus-related Pol polyprotein from transposon TNT 1-94	+	chr6A	603320220	603321446
TRITD6Av1G221040.1	Retrovirus-related Pol polyprotein from transposon TNT 1-94 TE	+	chr6A	603323036	603323449
TRITD6Av1G221050.1	Retrovirus-related Pol polyprotein from transposon TNT 1-94	-	chr6A	603327021	603327329
TRITD6Av1G221060.1	Retrotransposon protein, putative, Ty3-gypsy subclass	+	chr6A	603338850	603339203
TRITD6Av1G221070.1	Retrotransposon protein, putative, unclassified	-	chr6A	603349641	603350276
TRITD6Av1G221080.1	Pol polyprotein	-	chr6A	603365821	603366297
TRITD6Av1G221090.1	UDP-N-acetylglucosamine--N-acetylmuramyl-(pentapeptide) pyrophosphoryl-undecaprenol N-acetylglucosamine transferase G	+	chr6A	603368817	603369125
TRITD6Av1G221100.1	Retrotransposon protein, putative, unclassified TE	-	chr6A	603386073	603386519
TRITD6Av1G221110.1	LINE-1 reverse transcriptase-like protein	-	chr6A	603386855	603387643
TRITD6Av1G221120.1	AT hook motif DNA-binding family protein	-	chr6A	603410938	603411807
TRITD6Av1G221130.1	Anaerobic nitric oxide reductase transcription regulator NorR G	+	chr6A	603410995	603412052
TRITD6Av1G221140.1	Bet1-like SNARE 1-1	-	chr6A	603415214	603419057
TRITD6Av1G221150.1	DNA-directed RNA polymerase I subunit RPA1 G	+	chr6A	603417349	603417792
TRITD6Av1G221160.1	Deoxyhypusine hydroxylase	+	chr6A	603419593	603421829
TRITD6Av1G221170.1	tRNA (guanine-N(7)-)-methyltransferase G	+	chr6A	603423086	603423526
TRITD6Av1G221180.1	zinc finger MYM-type-like protein	-	chr6A	603424388	603424585
TRITD6Av1G221190.4	F-box family protein	+	chr6A	603439803	603445876
TRITD6Av1G221190.5	F-box family protein TE?	+	chr6A	603440623	603441589
TRITD6Av1G221200.1	Glucan endo-1,3-beta-glucosidase, putative	-	chr6A	603446194	603447642
TRITD6Av1G221210.1	Nicotianamine synthase	+	chr6A	603455322	603456308
TRITD6Av1G221220.1	Retrotransposon protein, putative, Ty1-copia subclass	-	chr6A	603464132	603464470
TRITD6Av1G221230.1	Retrovirus-related Pol polyprotein from transposon TNT 1-94 TE	-	chr6A	603465958	603466473
TRITD6Av1G221230.2	Retrotransposon protein, putative, Ty1-copia subclass	-	chr6A	603466470	603466985
TRITD6Av1G221240.2	Solute carrier family 12 member 2 G	-	chr6A	603470817	603474222
TRITD6Av1G221250.1	Calcium-transporting ATPase G	+	chr6A	603472342	603472723
TRITD6Av1G221260.1	Myosin type-2 heavy chain 2 G	+	chr6A	603480088	603483056
TRITD6Av1G221270.1	LOB domain protein-like	+	chr6A	603484887	603485636
TRITD6Av1G221280.1	TTF-type zinc finger protein with HAT dimerization domain-containing protein	-	chr6A	603505179	603505439
TRITD6Av1G221290.1	Anthocyanin 5-aromatic acyltransferase	+	chr6A	603551735	603553129
TRITD6Av1G221290.2	Anthocyanin 5-aromatic acyltransferase	+	chr6A	603552269	603561308
TRITD6Av1G221300.1	Protein KINESIN LIGHT CHAIN-RELATED 3	+	chr6A	603563691	603567954
TRITD6Av1G221310.1	Transposase for insertion sequence element IS21-like TE	-	chr6A	603568875	603569303
TRITD6Av1G221320.1	RING-H2 finger protein ATL1 G	-	chr6A	603570062	603571373
TRITD6Av1G221330.1	Transposon Ty3-I Gag-Pol polyprotein TE	+	chr6A	603598066	603598407
TRITD6Av1G221340.1	Retrovirus-related Pol polyprotein from transposon TNT 1-94 TE	-	chr6A	603677674	603677976
TRITD6Av1G221350.1	zinc finger (CCCH-type) family protein TE?	-	chr6A	603690395	603690940
TRITD6Av1G221360.1	TIR-NBS-LRR class disease resistance protein G	-	chr6A	603692509	603692877
TRITD6Av1G221370.1	FBD-associated F-box protein	-	chr6A	603696088	603697849
TRITD6Av1G221380.1	transcription factor bHLH155-like protein G	-	chr6A	603761376	603761918
TRITD6Av1G221390.1	FBD-associated F-box protein	-	chr6A	603762561	603762974
TRITD6Av1G221400.1	F-box RNI-like FBD-like domains-containing protein	-	chr6A	603772859	603774552
TRITD6Av1G221410.1	Protein FAR1-RELATED SEQUENCE 5	+	chr6A	603795666	603796320
TRITD6Av1G221420.1	Epstein-Barr virus EBNA-1-like protein	+	chr6A	603796698	603798481
TRITD6Av1G221430.1	Sentrin-specific protease 1	+	chr6A	603798542	603800749
TRITD6Av1G221440.1	Leucine-rich repeat protein kinase family protein	+	chr6A	603802987	603810085
TRITD6Av1G221440.3	F-box RNI-like superfamily protein	+	chr6A	603809263	603819814
TRITD6Av1G221460.1	Transposon protein, putative, Pong sub-class	+	chr6A	603826179	603826835
TRITD6Av1G221470.2	F-box family protein	+	chr6A	603827745	603833715
TRITD6Av1G221480.1	F-box family protein	+	chr6A	603845546	603847498
TRITD6Av1G221490.1	proteinaceous RNase P 1 G	+	chr6A	603854517	603854919
TRITD6Av1G221500.1	Serine threonine-protein phosphatase	+	chr6A	603873302	603875507
TRITD6Av1G221510.1	S-adenosyl-L-methionine-dependent methyltransferases superfamily protein G	+	chr6A	603876420	603877422
TRITD6Av1G221520.1	Kinase family protein	-	chr6A	603881890	603883152
TRITD6Av1G221530.1	RNA-directed DNA polymerase (reverse transcriptase)-related family protein	+	chr6A	603885773	603886141
TRITD6Av1G221540.1	Ribonuclease H-like superfamily protein	-	chr6A	603886701	603887009
TRITD6Av1G221550.1	Retrovirus-related Pol polyprotein from transposon TNT 1-94 TE	+	chr6A	603911270	603911584
TRITD6Av1G221560.1	ATP-dependent DNA helicase PIF1	+	chr6A	603950166	603950810
TRITD6Av1G221570.1	Retrotransposon protein, putative, Ty3-gypsy subclass TE	-	chr6A	603972422	603972814
TRITD6Av1G221580.1	Aconitate hydratase	+	chr6A	603978944	603986428
TRITD6Av1G221590.1	Retrotransposon protein, putative, LINE subclass TE	-	chr6A	603988914	603989291
TRITD6Av1G221600.1	Protein DETOXIFICATION	-	chr6A	603990141	603991664
TRITD6Av1G221610.1	Retrovirus-related Pol polyprotein from transposon TNT 1-94	+	chr6A	604003997	604004779
TRITD6Av1G221620.1	Protein DETOXIFICATION	+	chr6A	604013254	604015255
TRITD6Av1G221630.1	Retrovirus-related Pol polyprotein from transposon TNT 1-94	-	chr6A	604028274	604028948
TRITD6Av1G221640.1	rRNA 2 -O-methyltransferase fibrillarin 2	+	chr6A	604048468	604051342
TRITD6Av1G221650.1	Ribosomal protein S12 methylthiotransferase RimO G	-	chr6A	604057763	604058345
TRITD6Av1G221660.1	F-box family protein	-	chr6A	604059388	604060454
TRITD6Av1G221670.1	Polyphenol oxidase	-	chr6A	604061454	604061753
TRITD6Av1G221680.1	Transcription initiation factor TFIID subunit 3 G	+	chr6A	604061676	604061981
TRITD6Av1G221690.1	Isoleucine--tRNA ligase G	-	chr6A	604062546	604062899
TRITD6Av1G221700.1	Leucine-rich repeat receptor-like protein kinase family protein	+	chr6A	604062628	604064414
TRITD6Av1G221710.1	NBS-LRR disease resistance protein	+	chr6A	604076292	604077841
TRITD6Av1G221720.1	NBS-LRR disease resistance protein-like	+	chr6A	604077971	604078621
TRITD6Av1G221730.1	alpha beta-Hydrolases superfamily protein G	+	chr6A	604183652	604184068
TRITD6Av1G221740.1	NBS-LRR disease resistance protein-like	+	chr6A	604184106	604189439
TRITD6Av1G221750.1	Retrovirus-related Pol polyprotein from transposon TNT 1-94	-	chr6A	604225297	604226487
TRITD6Av1G221760.1	Retrovirus-related Pol polyprotein from transposon TNT 1-94	-	chr6A	604226583	604226888
TRITD6Av1G221770.1	Leucine-rich repeat receptor-like protein kinase family protein	-	chr6A	604227778	604240850
TRITD6Av1G221780.1	Leucine-rich repeat receptor-like kinase	-	chr6A	604239013	604239405
TRITD6Av1G221790.1	DNA-(apurinic or apyrimidinic site) lyase	+	chr6A	604244348	604245424
TRITD6Av1G221800.1	Dynamin, putative	+	chr6A	604276577	604288029
TRITD6Av1G221810.1	Receptor kinase	-	chr6A	604301834	604302609
TRITD6Av1G221820.1	Receptor kinase, putative, expressed	+	chr6A	604305437	604305979
TRITD6Av1G221830.1	Receptor kinase G	+	chr6A	604306010	604306805
TRITD6Av1G221840.1	Tetratricopeptide repeat (TPR)-like superfamily protein G	-	chr6A	604306501	604306962
TRITD6Av1G221850.1	Receptor kinase, putative, expressed	+	chr6A	604306891	604307718
TRITD6Av1G221870.1	F-box domain containing protein TE?	-	chr6A	604313135	604314361
TRITD6Av1G221880.1	Retrovirus-related Pol polyprotein from transposon TNT 1-94	-	chr6A	604330276	604330662
TRITD6Av1G221890.1	mesoderm induction early response protein G	-	chr6A	604363124	604364737
TRITD6Av1G221900.1	Core-2 I-branching beta-1,6-N-acetylglucosaminyltransferase family protein G	+	chr6A	604371341	604371758
TRITD6Av1G221910.1	AT hook motif-containing protein, putative G	+	chr6A	604373692	604374123
TRITD6Av1G221920.1	Histone H2A	-	chr6A	604415374	604415796
TRITD6Av1G221930.1	Polyribonucleotide nucleotidyltransferase G	+	chr6A	604433024	604433809
TRITD6Av1G221940.1	LINE-1 reverse transcriptase like	-	chr6A	604438597	604439961
TRITD6Av1G221950.1	BTB POZ and MATH domain-containing protein 2	+	chr6A	604499199	604500254
TRITD6Av1G221960.1	Hydroxyproline-rich glycoprotein-like G	+	chr6A	604513648	604516850
TRITD6Av1G221960.3	Hydroxyproline-rich glycoprotein-like G	+	chr6A	604515648	604516850
TRITD6Av1G221970.1	Na(+) H(+) antiporter NhaB	+	chr6A	604520339	604522752
TRITD6Av1G221980.1	phospholipase C 2 G	+	chr6A	604527087	604527404
TRITD6Av1G221990.1	Zinc finger MYM-type protein 1	+	chr6A	604530627	604530848
TRITD6Av1G222000.1	Replicase polyprotein 1a TE	-	chr6A	604533489	604534263
TRITD6Av1G222010.1	F-box family protein	-	chr6A	604534272	604535096
TRITD6Av1G222020.1	F-box domain containing protein TE?	-	chr6A	604538427	604539869
TRITD6Av1G222030.1	BED zinc finger,hAT family dimerization domain	+	chr6A	604542714	604543202
TRITD6Av1G222040.1	Retrovirus-related Pol polyprotein from transposon TNT 1-94	-	chr6A	604575220	604576593
TRITD6Av1G222050.1	Retrovirus-related Pol polyprotein from transposon TNT 1-94	+	chr6A	604580769	604581437
TRITD6Av1G222060.1	Retrovirus-related Pol polyprotein from transposon TNT 1-94	+	chr6A	604582836	604583393
TRITD6Av1G222070.1	Retrovirus-related Pol polyprotein from transposon TNT 1-94	+	chr6A	604584225	604584683
TRITD6Av1G222080.1	Expansin-A14 G	+	chr6A	604688043	604688375
TRITD6Av1G222090.1	Retrovirus-related Pol polyprotein from transposon TNT 1-94	+	chr6A	604695771	604696094
TRITD6Av1G222100.1	Mitochondrial metalloendopeptidase OMA1	-	chr6A	604705258	604708825
TRITD6Av1G222110.1	Mitochondrial metalloendopeptidase OMA1	-	chr6A	604730815	604732418
TRITD6Av1G222120.1	myosin XI D G	+	chr6A	604736465	604743869
TRITD6Av1G222130.1	Retrotransposon protein, putative, unclassified	+	chr6A	604766097	604766465
TRITD6Av1G222140.1	Gag-pol polyprotein	-	chr6A	604774491	604774790
TRITD6Av1G222150.1	Retrotransposon protein, putative, Ty3-gypsy subclass	-	chr6A	604790260	604790559
TRITD6Av1G222160.1	Retrotransposon protein, putative, unclassified TE	-	chr6A	604810458	604810847
TRITD6Av1G222170.1	Gag-pol polyprotein	-	chr6A	604818571	604818885
TRITD6Av1G222180.1	Trigger factor G	-	chr6A	604837135	604838087
TRITD6Av1G222190.1	Polyribonucleotide nucleotidyltransferase	-	chr6A	604839181	604841103
TRITD6Av1G222200.1	Ubiquitin carboxyl-terminal hydrolase	-	chr6A	604869925	604871961
TRITD6Av1G222210.1	Retrovirus-related Pol polyprotein from transposon TNT 1-94	-	chr6A	604873767	604875200
TRITD6Av1G222220.1	Retrovirus-related Pol polyprotein from transposon TNT 1-94	-	chr6A	604875696	604876268
TRITD6Av1G222230.1	Retrovirus-related Pol polyprotein from transposon TNT 1-94	-	chr6A	604876871	604877647
TRITD6Av1G222240.1	Retrovirus-related Pol polyprotein from transposon TNT 1-94	-	chr6A	604877963	604878427
TRITD6Av1G222250.1	Retrovirus-related Pol polyprotein LINE-1 TE	+	chr6A	604883564	604883887
TRITD6Av1G222260.1	Protein FAR1-RELATED SEQUENCE 5	+	chr6A	604897178	604900353
TRITD6Av1G222270.1	Cytochrome P450, putative	-	chr6A	604941418	604943034
TRITD6Av1G222280.1	Transposon protein, putative, CACTA, En Spm sub-class TE	+	chr6A	604971057	604971488
TRITD6Av1G222290.1	Transposon protein, putative, CACTA, En Spm sub-class	+	chr6A	604971750	604972262
TRITD6Av1G222300.1	Disease resistance protein RPM1 G	+	chr6A	604992496	604999150
TRITD6Av1G222310.1	Disease resistance protein RPM1	+	chr6A	604999268	605001709
TRITD6Av1G222320.1	Transposon protein, putative, CACTA, En Spm sub-class TE	-	chr6A	605055001	605055306
TRITD6Av1G222330.1	Transposon Ty3-I Gag-Pol polyprotein TE	+	chr6A	605080808	605081197
TRITD6Av1G222340.1	Cytochrome P450, putative	+	chr6A	605127796	605128866
TRITD6Av1G222350.1	Acyl-[acyl-carrier-protein] hydrolase G	+	chr6A	605139514	605141631
TRITD6Av1G222360.1	Oligoribonuclease	+	chr6A	605200581	605206312
TRITD6Av1G222370.1	Serine threonine-protein kinase	-	chr6A	605207801	605210619
TRITD6Av1G222380.1	1-phosphatidylinositol-3-phosphate 5-kinase FAB1A G	+	chr6A	605214318	605214713
TRITD6Av1G222390.1	Transposon protein, putative, CACTA, En Spm sub-class	-	chr6A	605219708	605220028
TRITD6Av1G222400.1	Retrovirus-related Pol polyprotein from transposon TNT 1-94	-	chr6A	605224011	605224475
TRITD6Av1G222410.1	Alanine--tRNA ligase	-	chr6A	605234195	605235067
TRITD6Av1G222420.1	Disease resistance protein RPM1	-	chr6A	605259404	605259787
TRITD6Av1G222430.1	disease resistance family protein LRR family protein	-	chr6A	605259837	605281669
TRITD6Av1G222440.1	Reverse transcriptase TE	-	chr6A	605313411	605313722
TRITD6Av1G222450.1	LINE-1 reverse transcriptase like	+	chr6A	605318771	605319979
TRITD6Av1G222460.1	cytochrome P450, family 702, subfamily A, polypeptide 2 G	-	chr6A	605330744	605331175
TRITD6Av1G222470.1	Cyclic nucleotide-gated cation channel alpha-4 G	-	chr6A	605333171	605333479
TRITD6Av1G222480.1	ribosomal RNA small subunit methyltransferase G G	-	chr6A	605333875	605334572
TRITD6Av1G222490.1	Glutathione S-transferase T3 G	-	chr6A	605336665	605337162
TRITD6Av1G222500.1	Retrotransposon protein, putative, Ty1-copia subclass	-	chr6A	605359753	605360211
TRITD6Av1G222510.1	Retrotransposon protein, putative, Ty1-copia subclass	-	chr6A	605377538	605378122
TRITD6Av1G222520.1	UDP-N-acetylmuramate--L-alanine ligase G	-	chr6A	605379751	605380068
TRITD6Av1G222530.1	Disease resistance protein RPM1	-	chr6A	605384995	605416923
TRITD6Av1G222540.1	NADH-plastoquinone oxidoreductase subunit 5 G	-	chr6A	605403569	605404737
TRITD6Av1G222550.1	Isoleucine--tRNA ligase G	-	chr6A	605405767	605407110
TRITD6Av1G222560.1	receptor-like kinase G	-	chr6A	605409186	605409581
TRITD6Av1G222570.1	1-deoxy-D-xylulose 5-phosphate reductoisomerase G	-	chr6A	605412296	605412640
TRITD6Av1G222580.1	Sublancin-168-processing and transport ATP-binding protein sunT G	-	chr6A	605463137	605463496
TRITD6Av1G222590.1	Mitogen-activated protein kinase kinase	-	chr6A	605463943	605479087
TRITD6Av1G222600.1	Remorin	-	chr6A	605531238	605536113
TRITD6Av1G222610.1	Carbohydrate-responsive element-binding protein G	+	chr6A	605579289	605579498
TRITD6Av1G222620.1	disease resistance family protein LRR family protein	-	chr6A	605583034	605685379
TRITD6Av1G222620.3	Disease resistance protein RPM1	-	chr6A	605583034	605796429
TRITD6Av1G222630.1	LINE-1 reverse transcriptase like	+	chr6A	605589913	605598643
TRITD6Av1G222640.1	2-phospho-L-lactate transferase G	-	chr6A	605600911	605601234
TRITD6Av1G222650.1	Sec14p-like phosphatidylinositol transfer family protein G	-	chr6A	605602202	605602762
TRITD6Av1G222620.13	Disease resistance protein RPM1	-	chr6A	605626374	605796429
TRITD6Av1G222660.1	Remorin family protein	-	chr6A	605656829	605657248
TRITD6Av1G222670.1	Transposon Ty3-G Gag-Pol polyprotein	-	chr6A	605660505	605661266
TRITD6Av1G222680.1	Transposon Ty3-I Gag-Pol polyprotein	-	chr6A	605661301	605661557
TRITD6Av1G222620.16	Disease resistance protein RPM1	-	chr6A	605683908	605687361
TRITD6Av1G222690.1	Transposon protein, putative, Pong sub-class TE	+	chr6A	605798284	605798745
TRITD6Av1G222700.1	Retrovirus-related Pol polyprotein from transposon TNT 1-94	-	chr6A	605803167	605803832
TRITD6Av1G222710.1	Retrovirus-related Pol polyprotein from transposon TNT 1-94	-	chr6A	605831959	605832504
TRITD6Av1G222720.1	Retrovirus-related Pol polyprotein from transposon TNT 1-94	-	chr6A	605906282	605906743
TRITD6Av1G222730.1	Retrovirus-related Pol polyprotein from transposon TNT 1-94	-	chr6A	605941013	605941354
TRITD6Av1G222740.1	Retrovirus-related Pol polyprotein from transposon TNT 1-94	-	chr6A	605943416	605944012
TRITD6Av1G222750.1	AT hook motif DNA-binding family protein, putative	+	chr6A	605959367	605962812
TRITD6Av1G222760.1	ubiquitin E2 variant 1D-4 G	+	chr6A	605963795	605964121
TRITD6Av1G222770.1	Divinyl reductase	+	chr6A	605986206	605987438
TRITD6Av1G222780.1	Disease resistance protein	-	chr6A	605990016	605993786
TRITD6Av1G222790.1	NBS-LRR disease resistance protein	-	chr6A	605993829	605994995
TRITD6Av1G222800.1	Retrovirus-related Pol polyprotein from transposon TNT 1-94	-	chr6A	605996688	605999420
TRITD6Av1G222810.1	Zinc finger A20 and AN1 domain stress-associated protein	+	chr6A	606011035	606011421
TRITD6Av1G222820.1	Cytochrome P450	-	chr6A	606039547	606041262
TRITD6Av1G222830.1	Serine threonine protein phosphatase 7 long form isogeny	+	chr6A	606083471	606083983
TRITD6Av1G222840.1	Retrovirus-related Pol polyprotein from transposon TNT 1-94	-	chr6A	606143165	606143524
TRITD6Av1G222850.1	Retrovirus-related Pol polyprotein from transposon TNT 1-94	+	chr6A	606152299	606152817
TRITD6Av1G222860.1	Zinc finger family protein	+	chr6A	606174379	606175482
TRITD6Av1G222870.1	Retrovirus-related Pol polyprotein from transposon TNT 1-94	+	chr6A	606202344	606202679
TRITD6Av1G222880.1	Protein FAR1-RELATED SEQUENCE 5 TE	-	chr6A	606204570	606204878
TRITD6Av1G222890.1	Transposon Ty3-I Gag-Pol polyprotein	+	chr6A	606220484	606220927
TRITD6Av1G222900.1	Transposon protein, putative, mutator sub-class	+	chr6A	606321304	606323804
TRITD6Av1G222910.1	Transposon protein, putative, Mutator sub-class	+	chr6A	606324024	606324692
TRITD6Av1G222910.3	Sulfite reductase [NADPH] subunit beta G	+	chr6A	606325569	606325964
TRITD6Av1G222920.1	Serine threonine-protein phosphatase	-	chr6A	606326945	606329812
TRITD6Av1G222930.1	Protein SMG8	-	chr6A	606332884	606337826
TRITD6Av1G222940.1	Major facilitator superfamily protein G	-	chr6A	606340977	606341282
TRITD6Av1G222940.2	transmembrane protein, putative (DUF594)	-	chr6A	606341192	606342271
TRITD6Av1G222950.1	Rop guanine nucleotide exchange factor, putative	-	chr6A	606347216	606349541
TRITD6Av1G222960.1	Smad FHA domain protein	-	chr6A	606350680	606355093
TRITD6Av1G222970.1	Transmembrane protein, putative G	+	chr6A	606360154	606360971
TRITD6Av1G222980.1	telomeric repeat binding protein 1 G	+	chr6A	606361135	606361521
TRITD6Av1G222990.1	O-methyltransferase	-	chr6A	606362331	606363553
TRITD6Av1G223000.1	disease resistance family protein LRR family protein	-	chr6A	606371517	606372590
TRITD6Av1G223000.2	disease resistance protein (TIR-NBS-LRR class)	-	chr6A	606372523	606373724
TRITD6Av1G223000.3	Disease resistance protein RPP13 G	-	chr6A	606373612	606374262
TRITD6Av1G223010.1	Retrovirus-related Pol polyprotein from transposon TNT 1-94	-	chr6A	606386119	606386574
TRITD6Av1G223020.1	RING U-box superfamily protein	+	chr6A	606394850	606395437
TRITD6Av1G223030.1	RING U-box superfamily protein	-	chr6A	606397697	606402303
TRITD6Av1G223040.1	Retrotransposon protein, putative, Ty3-gypsy subclass	+	chr6A	606473565	606474122
TRITD6Av1G223050.1	with no lysine (K) kinase 6 G	+	chr6A	606480640	606481014
TRITD6Av1G223060.1	NADH-quinone oxidoreductase subunit H 1	-	chr6A	606497273	606497734
TRITD6Av1G223070.1	Lysine-specific histone demethylase 1-3-like protein	-	chr6A	606498646	606508001
TRITD6Av1G223070.2	Lysine-specific histone demethylase 1-3-like protein	-	chr6A	606500990	606507662
TRITD6Av1G223080.1	Aquaporin	+	chr6A	606551165	606552224
TRITD6Av1G223100.1	Transposable element protein, putative, Retrotrans_gag	+	chr6A	606570060	606570605
TRITD6Av1G223110.1	Retrovirus-related Pol polyprotein from transposon TNT 1-94	-	chr6A	606668211	606668639
TRITD6Av1G223120.1	Postreplication repair E3 ubiquitin-protein ligase RAD18 G	+	chr6A	606685480	606685929
TRITD6Av1G223130.1	Peptidyl-prolyl cis-trans isomerase	+	chr6A	606724444	606724800
TRITD6Av1G223140.1	Peptidyl-prolyl cis-trans isomerase	+	chr6A	606752177	606752836
TRITD6Av1G223150.1	Peptidyl-prolyl cis-trans isomerase	+	chr6A	606754529	606754864
TRITD6Av1G223160.1	Retrovirus-related Pol polyprotein from transposon TNT 1-94 TE	+	chr6A	606785976	606786275
TRITD6Av1G223170.1	Retrovirus-related Pol polyprotein from transposon TNT 1-94	-	chr6A	606794241	606794681
TRITD6Av1G223180.1	Retrovirus-related Pol polyprotein from transposon TNT 1-94	-	chr6A	606795741	606796565
TRITD6Av1G223190.1	F-box family protein	-	chr6A	606810825	606811918
TRITD6Av1G223200.1	Signal peptide peptidase-like protein	-	chr6A	606821438	606824920
TRITD6Av1G223210.1	CsAtPR5 G	-	chr6A	606835780	606843510
TRITD6Av1G223220.1	Peptide chain release factor 1 G	-	chr6A	606837923	606839134
TRITD6Av1G223230.1	F-box domain containing protein-like TE?	-	chr6A	606855854	606856246
TRITD6Av1G223240.1	Acyl-CoA-binding domain-containing protein 4	+	chr6A	606858480	606861779
TRITD6Av1G223250.1	50S ribosomal protein L9	+	chr6A	606908585	606910907
TRITD6Av1G223270.1	Phosphatidylinositol-4-phosphate 5-kinase, putative	+	chr6A	606948756	606950950
TRITD6Av1G223280.1	NAC domain protein, G	-	chr6A	606954781	606956961
TRITD6Av1G223290.1	dicarboxylate transporter 1 G	+	chr6A	606958864	606959319
TRITD6Av1G223300.1	Retrovirus-related Pol polyprotein from transposon TNT 1-94 TE	+	chr6A	606968400	606968867
TRITD6Av1G223310.1	Isoleucine--tRNA ligase G	-	chr6A	606983052	606983378
TRITD6Av1G223320.1	SUMO-conjugating enzyme SCE1 G	-	chr6A	606986828	606987196
TRITD6Av1G223330.1	F-box family protein	-	chr6A	606987961	606990010
TRITD6Av1G223340.1	LINE-1 reverse transcriptase-like protein	+	chr6A	607076112	607077011
TRITD6Av1G223350.1	RNA-directed DNA polymerase (reverse transcriptase)-related family protein	+	chr6A	607110391	607111203
TRITD6Av1G223360.1	F-box family protein	-	chr6A	607114382	607116578
TRITD6Av1G223370.1	AGC (cAMP-dependent, cGMP-dependent and protein kinase C) kinase family protein G	-	chr6A	607118976	607119556
TRITD6Av1G223370.4	Splicing factor 3B subunit 2	-	chr6A	607119550	607122727
TRITD6Av1G223380.1	Serine threonine-protein phosphatase 7 long form-like protein	-	chr6A	607227824	607228990
TRITD6Av1G223390.1	HAT transposon superfamily	-	chr6A	607243444	607243946
TRITD6Av1G223400.1	P-loop containing nucleoside triphosphate hydrolases superfamily protein G	+	chr6A	607446201	607448038
TRITD6Av1G223410.1	Retrovirus-related Pol polyprotein from transposon TNT 1-94	+	chr6A	607455644	607456521
TRITD6Av1G223420.1	Protease inhibitor seed storage lipid transfer protein family protein	-	chr6A	607465541	607466157
TRITD6Av1G223360.6	F-box family protein	-	chr6A	607475536	607477226
TRITD6Av1G223370.7	ATP synthase protein 8 G	-	chr6A	607484806	607485450
TRITD6Av1G223440.1	Splicing factor 3B subunit 2	-	chr6A	607487797	607494933
TRITD6Av1G223450.1	Splicing factor 3B subunit 2	-	chr6A	607495101	607496940
TRITD6Av1G223460.1	evolutionarily conserved C-terminal region 5 G	-	chr6A	607539367	607539750
TRITD6Av1G223470.1	Transposable element protein, putative TE	-	chr6A	607539799	607540209
TRITD6Av1G223480.1	Retrovirus-related Pol polyprotein from transposon TNT 1-94 TE	-	chr6A	607572399	607572701
TRITD6Av1G223490.1	F-box family protein	-	chr6A	607593767	607640822
TRITD6Av1G223500.1	ENHANCED DISEASE RESISTANCE 2 G	-	chr6A	607610335	607610697
TRITD6Av1G223510.1	Hepatocellular carcinoma-associated antigen 59 family protein, expressed G	-	chr6A	607610988	607612695
TRITD6Av1G223520.1	F-box family protein	+	chr6A	607618872	607633227
TRITD6Av1G223490.2	F-box family protein	-	chr6A	607639337	607640861
TRITD6Av1G223530.1	Hepatocellular carcinoma-associated antigen 59 family protein	+	chr6A	607662323	607664900
TRITD6Av1G223550.1	Protein kinase superfamily protein G	-	chr6A	607693907	607694287
TRITD6Av1G223560.1	Carbamoyl-phosphate synthase large chain G	-	chr6A	607695827	607696865
TRITD6Av1G223570.1	Succinyl-diaminopimelate desuccinylase G	-	chr6A	607823170	607855493
TRITD6Av1G223580.1	F-box family protein	-	chr6A	607835280	607840805
TRITD6Av1G223590.1	Transducin WD40 repeat-like superfamily protein	-	chr6A	607858310	607859213
TRITD6Av1G223600.1	F-box family protein	-	chr6A	607859394	607860834
TRITD6Av1G223610.1	Retrovirus-related Pol polyprotein from transposon TNT 1-94	+	chr6A	607880343	607880657
TRITD6Av1G223620.1	Retrovirus-related Pol polyprotein from transposon TNT 1-94	+	chr6A	607915754	607916521
TRITD6Av1G223630.1	F-box family protein	+	chr6A	607957029	607959044
TRITD6Av1G223640.1	FAD-binding Berberine family protein, putative	+	chr6A	608106498	608107225
TRITD6Av1G223650.1	ATP-dependent Clp protease ATP-binding subunit ClpX	+	chr6A	608152593	608198390
TRITD6Av1G223660.2	ABC transporter G family member 27 G	-	chr6A	608176357	608177702
TRITD6Av1G223670.1	Xyloglucan endotransglucosylase hydrolase	-	chr6A	608218359	608218955
TRITD6Av1G223680.1	One helix protein	+	chr6A	608230066	608230737
TRITD6Av1G223690.1	ATP-dependent RNA helicase	-	chr6A	608231875	608235715
TRITD6Av1G223700.1	ADP-L-glycero-D-manno-heptose-6-epimerase	+	chr6A	608237435	608240636
TRITD6Av1G223710.1	Clavata3 ESR (CLE) gene family member G	+	chr6A	608241597	608241869
TRITD6Av1G223720.1	Transcription factor DP G	-	chr6A	608243599	608243922
TRITD6Av1G223730.1	RNA-binding region RNP-1	+	chr6A	608244225	608245075
TRITD6Av1G223740.1	Polynucleotidyl transferase, ribonuclease H-like superfamily protein	+	chr6A	608252097	608252768
TRITD6Av1G223750.1	TITAN9 family protein G	+	chr6A	608253867	608257399
TRITD6Av1G223760.1	mediator of RNA polymerase II transcription subunit-like protein G	-	chr6A	608258485	608258727
TRITD6Av1G223770.1	Glucose-6-phosphate isomerase G	+	chr6A	608259265	608259636
TRITD6Av1G223780.1	Electron transfer flavoprotein beta-subunit	-	chr6A	608259381	608262794
TRITD6Av1G223790.1	LUC7 N terminus domain-containing protein	+	chr6A	608260765	608261172
TRITD6Av1G223780.4	Electron transfer flavoprotein beta-subunit	-	chr6A	608262225	608262794
TRITD6Av1G223800.1	F-box protein	-	chr6A	608277691	608281984
TRITD6Av1G223810.1	Transposon protein, putative, CACTA, En Spm sub-class	+	chr6A	608408398	608408709
TRITD6Av1G223820.1	ABC transporter ATP-binding protein ARB1	-	chr6A	608454018	608458150
TRITD6Av1G223830.1	F-box LRR-repeat protein	+	chr6A	608465358	608466065
TRITD6Av1G223840.1	F-box LRR-repeat protein, putative	+	chr6A	608466488	608466796
TRITD6Av1G223850.1	Retrovirus-related Pol polyprotein from transposon TNT 1-94	-	chr6A	608548107	608548415
TRITD6Av1G223860.1	Retrovirus-related Pol polyprotein from transposon TNT 1-94	-	chr6A	608563975	608564361
TRITD6Av1G223870.1	Retrovirus-related Pol polyprotein from transposon TNT 1-94	-	chr6A	608576846	608577424
TRITD6Av1G223880.1	Ankyrin repeat-containing protein	+	chr6A	608612882	608613622
TRITD6Av1G223890.1	Retrotransposon protein, putative, Ty1-copia subclass TE	-	chr6A	608629832	608630272
TRITD6Av1G223900.1	Retrotransposon protein, putative, Ty1-copia subclass	-	chr6A	608636947	608637285
TRITD6Av1G223910.1	RNA-directed DNA polymerase (reverse transcriptase)-related family protein	+	chr6A	608656415	608656714
TRITD6Av1G223920.1	HTH-type transcriptional repressor NsrR	+	chr6A	608666708	608667482
TRITD6Av1G223930.1	Reverse transcriptase-like protein	-	chr6A	608672690	608673307
TRITD6Av1G223940.1	Retrovirus-related Pol polyprotein from transposon TNT 1-94 TE	+	chr6A	608697936	608698496
TRITD6Av1G223950.1	maternal effect embryo arrest 18 G	-	chr6A	608721368	608721790
TRITD6Av1G223960.1	DNA-(apurinic or apyrimidinic site) lyase	+	chr6A	608733754	608734767
TRITD6Av1G223970.1	Retrovirus-related Pol polyprotein LINE-1	+	chr6A	608735158	608736126
TRITD6Av1G223980.1	50S ribosomal protein L11 G	+	chr6A	608736150	608736638
TRITD6Av1G223990.1	Retrovirus-related Pol polyprotein from transposon TNT 1-94	-	chr6A	608760961	608761434
TRITD6Av1G224000.1	Retrovirus-related Pol polyprotein from transposon TNT 1-94	-	chr6A	608771281	608771835
TRITD6Av1G224010.1	Retrotransposon protein, putative, unclassified TE	-	chr6A	608795724	608796050
TRITD6Av1G224020.1	LRR and NB-ARC domains-containing disease resistance protein G	+	chr6A	608808658	608810162
TRITD6Av1G224030.1	Retrotransposon protein, putative, unclassified TE	-	chr6A	608826245	608826541
TRITD6Av1G224040.1	Transposon protein Pong sub-class TE	+	chr6A	608830533	608830841
TRITD6Av1G224050.1	Leucine-rich repeat receptor-like protein kinase family protein, putative	-	chr6A	608834610	608838961
TRITD6Av1G224060.1	Transposon protein, putative, CACTA, En Spm sub-class	+	chr6A	608881715	608882029
TRITD6Av1G224070.1	ER-type Ca2+-ATPase 2 G	+	chr6A	608932304	608932870
TRITD6Av1G224080.1	cysteine-rich RLK (RECEPTOR-like protein kinase) 40 G	+	chr6A	608940302	608940868
TRITD6Av1G224090.1	ESX-1 secretion-associated protein EspB G	-	chr6A	608941827	608942237
TRITD6Av1G224100.1	Protein FAR1-RELATED SEQUENCE 5 TE	+	chr6A	608948225	608948749
TRITD6Av1G224110.1	ATP-dependent 6-phosphofructokinase G	+	chr6A	608949008	608949397
TRITD6Av1G224120.1	Ribonuclease P protein component 4	+	chr6A	609033048	609034061
TRITD6Av1G224130.1	Prolyl 4-hydroxylase alpha subunit, putative	+	chr6A	609083550	609086222
TRITD6Av1G224140.1	Sucrose transporter	+	chr6A	609089033	609093777
TRITD6Av1G224150.1	BAG family molecular chaperone regulator 5	-	chr6A	609094535	609102527
TRITD6Av1G224160.1	Serine--tRNA ligase G	+	chr6A	609095754	609096335
TRITD6Av1G224170.1	Importin subunit alpha-9 G	+	chr6A	609108476	609108784
TRITD6Av1G224180.1	Retrovirus-related Pol polyprotein from transposon TNT 1-94	-	chr6A	609141149	609141664
TRITD6Av1G224190.1	Pol polyprotein TE	+	chr6A	609165235	609165861
TRITD6Av1G224200.1	Splicing factor 3B subunit 2	+	chr6A	609173750	609179104
TRITD6Av1G224210.1	Retrovirus-related pol polyprotein	+	chr6A	609184662	609184982
TRITD6Av1G224220.1	Retrovirus-related Pol polyprotein from transposon TNT 1-94 TE	+	chr6A	609185982	609186302
TRITD6Av1G224230.1	3-ketoacyl-CoA synthase G	-	chr6A	609232140	609233315
TRITD6Av1G224240.1	Disease resistance protein (TIR-NBS-LRR class) family	-	chr6A	609244434	609246173
TRITD6Av1G224250.1	NBS-LRR disease resistance protein-like protein	-	chr6A	609246201	609247586
TRITD6Av1G224260.1	Disease resistance protein RGA2	-	chr6A	609247818	609248871
TRITD6Av1G224270.1	Disease resistance protein (NBS-LRR class) family	+	chr6A	609267680	609270014
TRITD6Av1G224280.1	B0809H07.3 protein	+	chr6A	609290683	609291036
TRITD6Av1G224290.1	Protease HtpX homolog	+	chr6A	609295857	609296183
TRITD6Av1G224300.1	NBS-LRR disease resistance protein-like protein G	+	chr6A	609299123	609299455
TRITD6Av1G224310.1	NBS-LRR disease resistance protein-like protein	+	chr6A	609301272	609301889
TRITD6Av1G224320.2	NBS-LRR disease resistance protein-like protein	+	chr6A	609303567	609304370
TRITD6Av1G224330.1	Disease resistance protein (TIR-NBS-LRR class) family	+	chr6A	609304389	609305009
TRITD6Av1G224340.1	NBS-LRR-like resistance protein	+	chr6A	609312389	609327943
TRITD6Av1G224350.1	wall-associated receptor kinase-like protein	+	chr6A	609340484	609342398
TRITD6Av1G224350.4	Protein kinase family protein	+	chr6A	609341223	609345166
TRITD6Av1G224360.1	Testis-expressed sequence 2 protein	-	chr6A	609350768	609355947
TRITD6Av1G224370.1	Ankyrin repeat protein family-like	+	chr6A	609375337	609375701
TRITD6Av1G224380.1	Plant F9H3-4 protein	-	chr6A	609385947	609424132
TRITD6Av1G224390.1	Retrovirus-related Pol polyprotein from transposon TNT 1-94	+	chr6A	609452381	609452680
TRITD6Av1G224400.1	rRNA-processing protein PIN domain protein	+	chr6A	609522763	609524760
TRITD6Av1G224410.1	Ankyrin repeat protein family-like protein	-	chr6A	609525414	609528216
TRITD6Av1G224420.1	Dead box ATP-dependent RNA helicase, putative TE?	-	chr6A	609532073	609532378
TRITD6Av1G224430.1	Cleavage and polyadenylation specificity factor (CPSF) A subunit protein G	-	chr6A	609553591	609553968
TRITD6Av1G224440.1	Ankyrin repeat protein family-like protein	-	chr6A	609560690	609572387
TRITD6Av1G224450.1	Leucine-rich repeat-containing protein 59 G	+	chr6A	609566327	609567355
TRITD6Av1G224460.1	Receptor-like protein kinase	-	chr6A	609574249	609576344
TRITD6Av1G224470.1	Serine threonine-protein phosphatase G	+	chr6A	609590104	609591879
TRITD6Av1G224480.1	Protein FAR1-RELATED SEQUENCE 5 TE	-	chr6A	609616092	609617237
TRITD6Av1G224490.1	Transposon protein, putative, CACTA, En Spm sub-class TE	+	chr6A	609660300	609661025
TRITD6Av1G224500.1	Ribosomal RNA small subunit methyltransferase G G	-	chr6A	609668058	609668444
TRITD6Av1G224510.1	Serine threonine protein phosphatase 7 long form isogeny	-	chr6A	609669133	609669735
TRITD6Av1G224520.1	s uncoupled 1 G	-	chr6A	609675398	609675805
TRITD6Av1G224530.1	E3 ubiquitin-protein ligase	-	chr6A	609682823	609684742
TRITD6Av1G224540.1	Transposon protein, putative, CACTA, En Spm sub-class TE	+	chr6A	609712245	609712547
TRITD6Av1G224550.1	Retrotransposon protein, putative, Ty3-gypsy subclass TE	+	chr6A	609738303	609738791
TRITD6Av1G224560.1	Endosomal targeting BRO1-like domain-containing protein	+	chr6A	609756525	609758924
TRITD6Av1G224570.1	Protein LAZY 1 G	+	chr6A	609762944	609767919
TRITD6Av1G224570.2	WRKY transcription factor-like protein G	+	chr6A	609763269	609765648
TRITD6Av1G224580.1	ARM repeat superfamily protein G	+	chr6A	609773441	609785368
TRITD6Av1G224590.1	Disease resistance protein (NBS-LRR class) family	+	chr6A	609776366	609778033
TRITD6Av1G224590.15	NBS-LRR disease resistance protein-like protein	+	chr6A	609790302	609833337
TRITD6Av1G224590.17	Disease resistance protein (TIR-NBS-LRR class)	+	chr6A	609791400	610013234
TRITD6Av1G224600.1	Retrovirus-related Pol polyprotein from transposon TNT 1-94	+	chr6A	609814869	609821183
TRITD6Av1G224590.19	NBS-LRR disease resistance protein-like protein G	+	chr6A	609829100	609831738
TRITD6Av1G224610.1	Peptidase C78, ubiquitin fold modifier-specific peptidase 1 2 G	+	chr6A	609834797	609835200
TRITD6Av1G224590.21	Disease resistance protein (NBS-LRR class) family	+	chr6A	609899516	609903734
TRITD6Av1G224590.22	disease resistance protein (TIR-NBS-LRR class)	+	chr6A	609902576	609905657
TRITD6Av1G224620.1	STRUBBELIG-receptor family 6 G	+	chr6A	609908746	609909333
TRITD6Av1G224630.1	Retrovirus-related Pol polyprotein from transposon TNT 1-94 TE	-	chr6A	609958551	609959720
TRITD6Av1G224630.3	Ankyrin repeat-containing protein	-	chr6A	609959668	609960452
TRITD6Av1G224640.1	Myb SANT-like DNA-binding domain protein	+	chr6A	610002549	610004628
TRITD6Av1G224650.1	NBS-LRR disease resistance protein-like protein G	+	chr6A	610009111	610009641
TRITD6Av1G224660.1	Disease resistance protein (NBS-LRR class) family	+	chr6A	610009644	610011155
TRITD6Av1G224590.23	Disease resistance protein (TIR-NBS-LRR class)	+	chr6A	610011156	610013234
TRITD6Av1G224670.1	Retrovirus-related Pol polyprotein from transposon TNT 1-94	-	chr6A	610043460	610044236
TRITD6Av1G224680.1	Retrovirus-related Pol polyprotein from transposon TNT 1-94	+	chr6A	610061009	610061338
TRITD6Av1G224690.1	Retrovirus-related Pol polyprotein from transposon TNT 1-94 TE	+	chr6A	610062425	610062865
TRITD6Av1G224700.1	Retrovirus-related Pol polyprotein from transposon TNT 1-94	+	chr6A	610068366	610068854
TRITD6Av1G224710.1	DNA helicase TE?	+	chr6A	610175819	610176139
TRITD6Av1G224720.1	Cold acclimation protein	-	chr6A	610192196	610192583
TRITD6Av1G224730.1	Retrovirus-related Pol polyprotein from transposon TNT 1-94	-	chr6A	610234534	610235481
TRITD6Av1G224740.1	Zinc fingers and homeoboxes protein 1 TE?	+	chr6A	610410507	610410830
TRITD6Av1G224750.1	primconf	-	chr6A	610421000	610421791
TRITD6Av1G224760.1	P-loop containing nucleoside triphosphate hydrolases superfamily protein G	-	chr6A	610501344	610501643
TRITD6Av1G224770.1	Tripartite motif-containing protein 5 G	-	chr6A	610502408	610502836
TRITD6Av1G224780.1	Retrovirus-related Pol polyprotein from transposon TNT 1-94	+	chr6A	610555308	610555616
TRITD6Av1G224790.1	Retrovirus-related Pol polyprotein from transposon opus TE	+	chr6A	610683688	610684095
TRITD6Av1G224800.1	Peroxidase	+	chr6A	610741623	610745177
TRITD6Av1G224810.1	Protein FAR1-RELATED SEQUENCE 5	-	chr6A	610752851	610753322
TRITD6Av1G224820.1	Protein FAR1-RELATED SEQUENCE 5	-	chr6A	610753847	610755197
TRITD6Av1G224830.1	galactosyltransferase family protein G	-	chr6A	610781305	610781562
TRITD6Av1G224840.1	P-loop containing nucleoside triphosphate hydrolases superfamily protein G	+	chr6A	610794407	610794868
TRITD6Av1G224850.1	Glutamate receptor 2.3 G	-	chr6A	610824486	610824755
TRITD6Av1G224860.1	response to low sulfur 4 G	-	chr6A	610886068	610886574
TRITD6Av1G224870.1	tRNA-splicing endonuclease G	-	chr6A	610909915	610910556
TRITD6Av1G224880.1	F-box family protein	-	chr6A	610927295	610929252
TRITD6Av1G224890.1	Retrovirus-related Pol polyprotein from transposon TNT 1-94 TE	+	chr6A	610932978	610933274
TRITD6Av1G224900.1	Gibberellin-regulated family protein	-	chr6A	610939908	610940582
TRITD6Av1G224910.1	4-hydroxybenzoate octaprenyltransferase	-	chr6A	610942779	610945532
TRITD6Av1G224920.1	Receptor-kinase, putative	-	chr6A	610948294	610950632
TRITD6Av1G224930.1	oxidoreductase, 2OG-Fe(II) oxygenase family protein G	+	chr6A	610979395	610979760
TRITD6Av1G224940.1	Spermatogenesis-associated protein 20	-	chr6A	611009036	611011260
TRITD6Av1G224950.1	Nuclear pore complex protein NUP205 G	+	chr6A	611021484	611022280
TRITD6Av1G224960.1	Replication protein A 32 kDa subunit	-	chr6A	611027240	611030598
TRITD6Av1G224970.1	Ripening-related protein	+	chr6A	611036795	611037349
TRITD6Av1G224980.1	Retrotransposon protein, putative, unclassified	+	chr6A	611050535	611050861
TRITD6Av1G224990.1	Calcium-dependent lipid-binding (CaLB domain) family protein	-	chr6A	611064418	611068760
TRITD6Av1G225000.1	RAD3-like DNA-binding helicase protein TE?	+	chr6A	611075613	611076104
TRITD6Av1G225010.1	Cleavage and polyadenylation specificity factor subunit 3	+	chr6A	611083662	611084357
TRITD6Av1G225020.1	Protease HtpX G	-	chr6A	611090406	611092205
TRITD6Av1G225030.1	Leucine-rich receptor-like protein kinase family protein G	-	chr6A	611092743	611094359
TRITD6Av1G225040.1	Deoxyuridine 5 -triphosphate nucleotidohydrolase G	-	chr6A	611094378	611108526
TRITD6Av1G225050.1	ATP-dependent DNA helicase PIF1	-	chr6A	611115717	611116838
TRITD6Av1G225060.1	Disease resistance protein RPM1	-	chr6A	611123770	611126325
TRITD6Av1G225070.1	NBS-LRR-like resistance protein	-	chr6A	611126344	611128581
TRITD6Av1G225080.1	12-oxophytodienoate reductase-like protein	-	chr6A	611145531	611149269
TRITD6Av1G225090.1	transmembrane protein, putative (DUF594)	+	chr6A	611183124	611195399
TRITD6Av1G225100.1	Retrotransposon protein, putative, unclassified, expressed TE	+	chr6A	611213276	611214034
TRITD6Av1G225110.1	F-box protein	+	chr6A	611219245	611220354
TRITD6Av1G225120.1	Homoserine kinase G	-	chr6A	611258082	611258468
TRITD6Av1G225130.2	Disease resistance protein RPM1	-	chr6A	611271302	611282251
TRITD6Av1G225140.1	Disease resistance protein RPP13	-	chr6A	611279044	611280132
TRITD6Av1G225150.1	1-phosphatidylinositol-3-phosphate 5-kinase FAB1A G	+	chr6A	611286261	611286617
TRITD6Av1G225160.1	Disease resistance protein RPM1	-	chr6A	611290407	611291285
TRITD6Av1G225130.7	Disease resistance protein RPM1	-	chr6A	611291667	611298409
TRITD6Av1G225170.1	Disease resistance protein RPM1	-	chr6A	611386067	611386267
TRITD6Av1G225180.1	ATP-dependent zinc metalloprotease FtsH	-	chr6A	611408325	611409860
TRITD6Av1G225190.1	Histone acetyltransferase KAT8 G	-	chr6A	611429726	611430064
TRITD6Av1G225200.1	Transposon protein, putative, CACTA, En Spm sub-class	-	chr6A	611533732	611534943
TRITD6Av1G225210.1	Outer arm dynein light chain 1 protein G	+	chr6A	611543377	611543733
TRITD6Av1G225220.1	Transposon protein, putative, CACTA, En Spm sub-class TE	-	chr6A	611638511	611638864
TRITD6Av1G225230.1	Translation initiation factor IF-2 G	-	chr6A	611676710	611677060
TRITD6Av1G225240.1	Retrovirus-related Pol polyprotein from transposon TNT 1-94	+	chr6A	611687177	611687671
TRITD6Av1G225250.1	Transposon protein, putative, CACTA, En Spm sub-class TE	-	chr6A	611703181	611703660
TRITD6Av1G225260.1	DEAD-box ATP-dependent RNA helicase 28-like protein TE?	-	chr6A	611708499	611708843
TRITD6Av1G225270.1	Disease resistance protein RPM1	-	chr6A	611710263	611713775
TRITD6Av1G225280.1	glutathione transferase lambda 1 G	+	chr6A	611717682	611717981
TRITD6Av1G225290.1	Retrovirus-related Pol polyprotein from transposon TNT 1-94	-	chr6A	611747680	611748285
TRITD6Av1G225300.1	Werner Syndrome-like exonuclease	-	chr6A	611760805	611762062
TRITD6Av1G225310.1	Protein FAR1-RELATED SEQUENCE 5 TE	-	chr6A	611765547	611765972
TRITD6Av1G225320.1	Pol polyprotein	-	chr6A	611771274	611771762
TRITD6Av1G225330.1	Retrotransposon protein, putative, Ty3-gypsy subclass	-	chr6A	611778382	611778708
TRITD6Av1G225340.1	Albino or Glassy Yellow 1	-	chr6A	611807198	611807640
TRITD6Av1G225350.1	DNAJ heat shock N-terminal domain-containing protein G	+	chr6A	611816455	611817159
TRITD6Av1G225360.1	Disease resistance protein (NBS-LRR class) family	+	chr6A	611886588	611887313
TRITD6Av1G225370.1	Disease resistance protein RPM1	+	chr6A	611887323	611890893
TRITD6Av1G225380.1	Retrovirus-related Pol polyprotein from transposon TNT 1-94	-	chr6A	611969875	611971233
TRITD6Av1G225390.1	Retrovirus-related Pol polyprotein from transposon TNT 1-94	-	chr6A	611988835	611989275
TRITD6Av1G225400.1	Retrovirus-related Pol polyprotein from transposon TNT 1-94	-	chr6A	611990698	611991492
TRITD6Av1G225410.1	Disease resistance protein	+	chr6A	612003088	612003939
TRITD6Av1G225420.1	Rp1-like protein	+	chr6A	612003961	612006897
TRITD6Av1G225430.1	Formin-like protein 2 G	-	chr6A	612009530	612009856
TRITD6Av1G225440.2	Leucine-rich repeat protein kinase family protein G	-	chr6A	612022407	612022637
TRITD6Av1G225450.1	Retrovirus-related Pol polyprotein from transposon TNT 1-94	-	chr6A	612025408	612025830
TRITD6Av1G225460.1	Retrovirus-related Pol polyprotein from transposon TNT 1-94 TE	-	chr6A	612025882	612026397
TRITD6Av1G225470.1	Retrotransposon protein, putative, unclassified	-	chr6A	612033040	612033630
TRITD6Av1G225480.1	disease resistance family protein LRR family protein	-	chr6A	612042964	612044360
TRITD6Av1G225490.1	NBS-LRR-like resistance protein	-	chr6A	612044603	612077310
TRITD6Av1G225500.1	Polyprotein	+	chr6A	612058908	612060217
TRITD6Av1G225510.1	Disease resistance protein RPM1 G	-	chr6A	612069252	612069572
TRITD6Av1G225490.22	Disease resistance protein RPM1	-	chr6A	612158013	612198054
TRITD6Av1G225530.1	AP-5 complex subunit beta-1	+	chr6A	612231707	612235437
TRITD6Av1G225540.1	transmembrane protein, putative (DUF594)	+	chr6A	612238651	612240897
TRITD6Av1G225550.1	transmembrane protein, putative (DUF247)	-	chr6A	612258237	612258683
TRITD6Av1G225560.1	Retrotransposon protein, putative, Ty1-copia subclass	-	chr6A	612295581	612295907
TRITD6Av1G225570.1	Retrotransposon protein, putative, Ty1-copia subclass	-	chr6A	612320022	612321320
TRITD6Av1G225580.1	Cyclic nucleotide gated channel protein G	-	chr6A	612328368	612328679
TRITD6Av1G225590.1	ATP synthase subunit c, chloroplastic G	-	chr6A	612328832	612329191
TRITD6Av1G225600.1	transmembrane protein, putative (DUF247)	-	chr6A	612337854	612339386
TRITD6Av1G225610.1	Protein FAR1-RELATED SEQUENCE 5	+	chr6A	612341284	612342306
TRITD6Av1G225620.1	Protein FAR1-RELATED SEQUENCE 3	+	chr6A	612342334	612343537
TRITD6Av1G225630.1	Receptor-like protein kinase	-	chr6A	612350680	612362301
TRITD6Av1G225640.1	50S ribosomal protein L25 G	-	chr6A	612372789	612373100
TRITD6Av1G225650.1	Transposon protein, putative, CACTA, En Spm sub-class TE	+	chr6A	612379176	612379514
TRITD6Av1G225660.1	NBS-LRR disease resistance protein	+	chr6A	612423374	612424465
TRITD6Av1G225670.1	transmembrane protein, putative (DUF594)	-	chr6A	612428582	612430063
TRITD6Av1G225680.1	RNA-directed DNA polymerase (reverse transcriptase)-related family protein	-	chr6A	612442435	612442737
TRITD6Av1G225690.1	U-box domain-containing protein 62	-	chr6A	612451579	612457942
TRITD6Av1G225700.1	lateral signaling target-like protein (Protein of unknown function, DUF593) U	+	chr6A	612464993	612465382
TRITD6Av1G225710.1	Dihydrolipoamide acetyltransferase component of pyruvate dehydrogenase complex	-	chr6A	612486843	612489121
TRITD6Av1G225720.1	Retrovirus-related Pol polyprotein from transposon TNT 1-94	+	chr6A	612521262	612521669
TRITD6Av1G225730.1	ABC-2 and Plant PDR ABC-type transporter family protein G	+	chr6A	612530456	612531013
TRITD6Av1G225740.1	3-ketoacyl-CoA synthase	+	chr6A	612532612	612536043
TRITD6Av1G225750.1	Pentatricopeptide repeat-containing protein	+	chr6A	612590671	612591942
TRITD6Av1G225760.1	heparan-alpha-glucosaminide N-acetyltransferase-like protein (DUF1624)	-	chr6A	612593065	612593814
TRITD6Av1G225770.1	Plant invertase pectin methylesterase inhibitor superfamily protein	-	chr6A	612604617	612605207
TRITD6Av1G225780.1	RNA-directed DNA polymerase (Reverse transcriptase), Ribonuclease H TE	+	chr6A	612604657	612604875
TRITD6Av1G225790.1	phloem protein 2 A5 G	-	chr6A	612624154	612624480
TRITD6Av1G225800.1	DNA repair and recombination protein RAD54 G	-	chr6A	612624689	612630719
TRITD6Av1G225810.1	DNA repair and recombination RAD54-like protein G	-	chr6A	612630968	612631598
TRITD6Av1G225820.1	Ribosomal protein S5 Elongation factor G III V family protein G	-	chr6A	612633072	612633398
TRITD6Av1G225830.1	Mitochondrial intermediate peptidase	-	chr6A	612634273	612639446
TRITD6Av1G225840.1	Response regulator	-	chr6A	612641308	612643125
TRITD6Av1G225850.1	Mitochondrial transcription termination factor family protein G	-	chr6A	612644755	612649495
TRITD6Av1G225860.1	thymidylate synthase 2 G	-	chr6A	612660613	612661548
TRITD6Av1G225870.1	integral membrane metal-binding family protein (DUF2296) G	-	chr6A	612688288	612689503
TRITD6Av1G225880.1	ATP-dependent RNA helicase	-	chr6A	612690972	612691553
TRITD6Av1G225890.1	pleckstrin homology (PH) domain-containing protein G	+	chr6A	612696607	612697091
TRITD6Av1G225900.1	Ig heavy chain C region	+	chr6A	612727206	612728255
TRITD6Av1G225910.1	ATP-dependent RNA helicase	+	chr6A	612742513	612743769
TRITD6Av1G225920.1	integral membrane metal-binding family protein (DUF2296) G	+	chr6A	612749017	612750075
TRITD6Av1G225930.1	F-box RNI-like FBD-like domains-containing protein TE?	+	chr6A	612773493	612773817
TRITD6Av1G225940.1	zinc finger (C3HC4-type RING finger) family protein TE?	+	chr6A	612812993	612813317
TRITD6Av1G225950.1	Invertase inhibitor	-	chr6A	612834158	612834661
TRITD6Av1G225960.1	RING U-box superfamily protein	-	chr6A	612839649	612841640
TRITD6Av1G225970.1	Retrovirus-related Pol polyprotein from transposon TNT 1-94 TE	-	chr6A	612848289	612848819
TRITD6Av1G225980.1	Gag-pol polyprotein	+	chr6A	612890761	612891069
TRITD6Av1G225990.1	30S ribosomal protein S2, chloroplastic G	+	chr6A	612929770	612935983
TRITD6Av1G226000.1	Protein kinase	-	chr6A	612949516	612953888
TRITD6Av1G226010.1	Transposon protein, putative, CACTA, En Spm sub-class	+	chr6A	612970605	612970949
TRITD6Av1G226020.1	Transposon protein, putative, CACTA, En Spm sub-class	+	chr6A	612973498	612974085
TRITD6Av1G226030.1	Chaperone DnaJ-domain superfamily protein G	+	chr6A	612978611	612979863
TRITD6Av1G226040.1	Flap endonuclease 1	+	chr6A	612983085	612984568
TRITD6Av1G226050.1	Inhibitor of nuclear factor kappa-B kinase subunit beta G	-	chr6A	613036603	613036863
TRITD6Av1G226060.1	auxin transport protein (BIG) G	+	chr6A	613037624	613037906
TRITD6Av1G226070.1	Receptor-like kinase	+	chr6A	613046832	613052640
TRITD6Av1G226080.1	F-box protein	-	chr6A	613055600	613056535
TRITD6Av1G226090.1	Retrovirus-related Pol polyprotein from transposon TNT 1-94 TE	-	chr6A	613104436	613104783
TRITD6Av1G226100.1	Receptor protein kinase, putative	-	chr6A	613117531	613120023
TRITD6Av1G226110.1	Gag-pol polyprotein	-	chr6A	613139668	613139988
TRITD6Av1G226120.1	Retrovirus-related Pol polyprotein from transposon TNT 1-94	+	chr6A	613184734	613185201
TRITD6Av1G226130.1	F-box protein	+	chr6A	613189585	613190955
TRITD6Av1G226140.1	F-box protein	+	chr6A	613197003	613355559
TRITD6Av1G226150.1	Protein furry homolog-like protein	+	chr6A	613201971	613218018
TRITD6Av1G226160.1	CCCH-type zinc finger family protein TE?	+	chr6A	613219479	613219786
TRITD6Av1G226170.1	Retrotransposon protein, putative, unclassified TE	+	chr6A	613247523	613248914
TRITD6Av1G226180.1	Galactose methyl galactoside import ATP-binding protein MglA 2 G	-	chr6A	613251508	613251741
TRITD6Av1G226190.1	Zinc finger CCCH domain-containing protein 19	+	chr6A	613254495	613257588
TRITD6Av1G226200.1	Glycosyl hydrolase superfamily protein G	+	chr6A	613274599	613275065
TRITD6Av1G226210.1	myb domain protein 3r-3 G	-	chr6A	613275839	613277017
TRITD6Av1G226220.1	cationic amino acid transporter 8 G	+	chr6A	613276065	613277094
TRITD6Av1G226230.1	Ribulose bisphosphate carboxylase large chain G	-	chr6A	613287026	613287349
TRITD6Av1G226230.2	Bromodomain adjacent to zinc finger domain protein 2A TE?	-	chr6A	613287112	613287891
TRITD6Av1G226240.1	Receptor protein kinase, putative	+	chr6A	613294000	613301269
TRITD6Av1G226250.1	S-adenosylmethionine synthase	+	chr6A	613380218	613381303
TRITD6Av1G226260.1	BTB POZ domain protein, putative (DUF177)	-	chr6A	613382037	613382919
TRITD6Av1G226270.1	zinc finger MYM-type-like protein	+	chr6A	613450126	613452408
TRITD6Av1G226280.1	DNA topoisomerase	+	chr6A	613457573	613458076
TRITD6Av1G226290.1	DNA ligase G	-	chr6A	613462516	613462713
TRITD6Av1G226300.1	Gamma-tubulin complex component 3 homolog G	-	chr6A	613463600	613463938
TRITD6Av1G226310.1	transmembrane protein, putative (DUF594)	+	chr6A	613560334	613561707
TRITD6Av1G226320.1	Retrovirus-related Pol polyprotein from transposon TNT 1-94	-	chr6A	613562429	613562962
TRITD6Av1G226330.1	Low-temperature-induced 65 kDa protein G	-	chr6A	613573955	613576931
TRITD6Av1G226340.1	Capsule polysaccharide modification protein LipA G	-	chr6A	613669722	613670180
TRITD6Av1G226350.1	cDNA clone:J013094O21, full insert sequence G	-	chr6A	613672560	613673051
TRITD6Av1G226360.1	Inner capsid protein VP2 G	-	chr6A	613700491	613701812
TRITD6Av1G226370.1	phosphatidylinositol phosphate kinase 10 G	-	chr6A	613703228	613703593
TRITD6Av1G226380.1	Sucrose synthase	+	chr6A	613703641	613705265
TRITD6Av1G226390.1	RNA-binding ASCH domain protein G	-	chr6A	613707500	613707887
TRITD6Av1G226400.1	Argonaute	-	chr6A	613708355	613710226
TRITD6Av1G226410.1	Neutral ceramidase G	-	chr6A	613717630	613718079
TRITD6Av1G226420.1	Serine threonine-protein kinase	-	chr6A	613746971	613751033
TRITD6Av1G226430.1	Serine threonine-protein kinase	-	chr6A	613751262	613752071
TRITD6Av1G226440.1	Haloacid dehalogenase-like hydrolase (HAD) superfamily protein	+	chr6A	613759588	613760856
TRITD6Av1G226450.1	Zinc finger AN1 domain-containing stress-associated protein 17 TE?	+	chr6A	613791831	613792139
TRITD6Av1G226460.1	Chaperone protein dnaJ	+	chr6A	613833622	613834369
TRITD6Av1G226470.1	Transposon protein, putative, CACTA, En Spm sub-class	-	chr6A	613856504	613857142
TRITD6Av1G226480.1	Auxin efflux carrier family protein	+	chr6A	613899585	613901448
TRITD6Av1G226490.1	Homoserine kinase G	+	chr6A	613908123	613909712
TRITD6Av1G226500.1	Homoserine kinase	-	chr6A	613908435	613909589
TRITD6Av1G226510.1	Calcium-dependent protein kinase	-	chr6A	613937084	613938710
TRITD6Av1G226520.1	Streptopain G	-	chr6A	614003006	614004659
TRITD6Av1G226530.1	Protein SAWADEE HOMEODOMAIN-like protein 2	-	chr6A	614036160	614043980
TRITD6Av1G226540.1	Amino acid permease G	-	chr6A	614055671	614062149
TRITD6Av1G226550.1	Retrotransposon protein, putative, Ty3-gypsy subclass	-	chr6A	614085454	614085942
TRITD6Av1G226560.1	Protein SAWADEE HOMEODOMAIN-like protein 2	-	chr6A	614240640	614276385
TRITD6Av1G226570.1	Protein sawadee homeodomain-like 2	-	chr6A	614249449	614253361
TRITD6Av1G226580.1	Pre-mRNA-splicing factor ISY1 homolog G	-	chr6A	614258188	614258574
TRITD6Av1G226590.1	Protein sawadee homeodomain-like 2	-	chr6A	614344431	614348627
TRITD6Av1G226600.1	Protein sawadee homeodomain-like 2	-	chr6A	614354819	614360182
TRITD6Av1G226610.1	HCP family protein with MYND-type zinc finger protein TE?	-	chr6A	614361454	614361825
TRITD6Av1G226620.1	Protein sawadee homeodomain-like 2	-	chr6A	614368255	614377690
TRITD6Av1G226630.1	Retrovirus-related Pol polyprotein LINE-1	-	chr6A	614383585	614383914
TRITD6Av1G226640.1	Monosaccharide-sensing protein 2	+	chr6A	614410945	614413122
TRITD6Av1G226650.1	Threonine--tRNA ligase G	-	chr6A	614412583	614413200
TRITD6Av1G226660.1	Transposon Ty3-G Gag-Pol polyprotein	+	chr6A	614423059	614423883
TRITD6Av1G226670.1	myosin-like protein XIG G	+	chr6A	614455902	614456346
TRITD6Av1G226680.1	Transposon protein, putative, CACTA, En Spm sub-class	+	chr6A	614457490	614457963
TRITD6Av1G226690.1	Pol polyprotein	+	chr6A	614476145	614476684
TRITD6Av1G226700.1	Ring finger protein	-	chr6A	614497963	614498487
TRITD6Av1G226710.1	U	+	chr6A	614498076	614498285
TRITD6Av1G226720.1	NBS-LRR disease resistance protein-like protein	-	chr6A	614516094	614517591
TRITD6Av1G226730.1	ATP-binding cassette sub-family B member 10, mitochondrial G	+	chr6A	614520364	614520741
TRITD6Av1G226740.1	Callose synthase-like protein	-	chr6A	614534860	614538195
Disease-related CDS
TRITD6Av1G215940.1	Receptor-like protein kinase	-	chr6A	593139332	593142137	DOI: 10.1105/tpc.16.00891
TRITD6Av1G215950.1	Receptor-like protein kinase	-	chr6A	593147659	593148621	DOI: 10.1105/tpc.16.00891
TRITD6Av1G216080.1	Receptor-like protein kinase	-	chr6A	593237328	593238554	DOI: 10.1105/tpc.16.00891
TRITD6Av1G216130.1	Receptor-like protein kinase	+	chr6A	593271631	593274087	DOI: 10.1105/tpc.16.00891
TRITD6Av1G216180.1	Disease resistance protein RPM1	+	chr6A	593477538	593610442	DOI: 10.1073/pnas.95.26.15849
TRITD6Av1G216590.1	Pectate lyase	-	chr6A	594638655	594662288	DOI: 10.1111/1758-2229.12166
TRITD6Av1G217070.1	Receptor-like protein kinase	-	chr6A	595703637	595710455	DOI: 10.1105/tpc.16.00891
TRITD6Av1G217090.1	Receptor protein kinase, putative	-	chr6A	595725376	595728804	DOI: 10.1105/tpc.16.00891
TRITD6Av1G217170.1	Leucine-rich repeat protein kinase family protein G	+	chr6A	595848482	595849337	DOI 10.1186/s12864-017-4155-y
TRITD6Av1G217630.1	Cinnamoyl CoA reductase	+	chr6A	596757776	596761133	doi: 10.3389/fpls.2021.732733
TRITD6Av1G217640.1	Cinnamoyl CoA reductase	-	chr6A	596783791	596785090	doi: 10.3389/fpls.2021.732733
TRITD6Av1G217660.1	Cinnamoyl CoA reductase	-	chr6A	596835076	596838423	doi: 10.3389/fpls.2021.732733
TRITD6Av1G217680.1	Cinnamoyl CoA reductase	+	chr6A	596952483	596953871	doi: 10.3389/fpls.2021.732733
TRITD6Av1G217710.1	Cinnamoyl CoA reductase	-	chr6A	596970902	596971781	doi: 10.3389/fpls.2021.732733
TRITD6Av1G217760.1	Cinnamoyl CoA reductase	-	chr6A	597016126	597017537	doi: 10.3389/fpls.2021.732733
TRITD6Av1G217810.1	pentatricopeptide (PPR) repeat-containing protein CBS domain-containing protein G	+	chr6A	597037904	597038203	https://doi.org/10.3390/ijms222011274
TRITD6Av1G218260.1	pectin methylesterase PCR fragment F	+	chr6A	598288522	598288893	DOI: 10.1104/pp.17.01399
TRITD6Av1G218500.1	Receptor-kinase, putative	+	chr6A	598689772	598693127	DOI: 10.1105/tpc.16.00891
TRITD6Av1G218760.1	Receptor-like kinase	-	chr6A	598868450	598873821	DOI: 10.1105/tpc.16.00891
TRITD6Av1G219110.1	Disease resistance protein RPM1	-	chr6A	599742991	599746299	DOI: 10.1073/pnas.95.26.15849
TRITD6Av1G219110.2	Disease resistance protein RPM1	-	chr6A	599744751	599746299	DOI: 10.1073/pnas.95.26.15849
TRITD6Av1G219270.1	Pentatricopeptide repeat (PPR) superfamily protein	+	chr6A	600072517	600072891	https://doi.org/10.3390/ijms222011274
TRITD6Av1G219670.1	Receptor-like kinase	+	chr6A	600980746	600981144	DOI: 10.1105/tpc.16.00891
TRITD6Av1G220160.1	Pentatricopeptide repeat-containing protein	+	chr6A	601741820	601743622	https://doi.org/10.3390/ijms222011274
TRITD6Av1G220410.2	Cysteine-rich receptor-like kinase	-	chr6A	602356071	602357070	DOI: 10.1016/j.plaphy.2013.10.024
TRITD6Av1G220450.1	Receptor protein kinase-like protein	+	chr6A	602403850	602404836	DOI: 10.1105/tpc.16.00891
TRITD6Av1G220490.1	Pentatricopeptide repeat-containing protein	-	chr6A	602475011	602477632	https://doi.org/10.3390/ijms222011274
TRITD6Av1G220540.1	Exoglucanase 1 G	-	chr6A	602498173	602498547	DOI: 10.1007/s00248-016-0887-5
TRITD6Av1G220560.1	Disease resistance protein (TIR-NBS-LRR class) family	+	chr6A	602599563	602599877	doi:10.3390/ijms14047302
TRITD6Av1G220610.1	ABC transporter G family member	+	chr6A	602657676	602662794	https://doi.org/10.1111/ppl.13302
TRITD6Av1G220840.1	NB-ARC domain-containing disease resistance protein	+	chr6A	603031530	603032525	DOI: 10.1093/jxb/ern045
TRITD6Av1G220900.1	NB-ARC domain-containing disease resistance protein	+	chr6A	603142763	603144241	DOI: 10.1093/jxb/ern045
TRITD6Av1G221290.1	Anthocyanin 5-aromatic acyltransferase	+	chr6A	603551735	603553129	https://doi.org/10.1016/j.plaphy.2021.12.037
TRITD6Av1G221290.2	Anthocyanin 5-aromatic acyltransferase	+	chr6A	603552269	603561308	https://doi.org/10.1016/j.plaphy.2021.12.037
TRITD6Av1G221360.1	TIR-NBS-LRR class disease resistance protein G	-	chr6A	603692509	603692877	doi:10.3390/ijms14047302
TRITD6Av1G221440.1	Leucine-rich repeat protein kinase family protein	+	chr6A	603802987	603810085	DOI 10.1186/s12864-017-4155-y
TRITD6Av1G221700.1	Leucine-rich repeat receptor-like protein kinase family protein	+	chr6A	604062628	604064414	DOI 10.1186/s12864-017-4155-y
TRITD6Av1G221710.1	NBS-LRR disease resistance protein	+	chr6A	604076292	604077841	doi:10.3390/ijms14047302
TRITD6Av1G221720.1	NBS-LRR disease resistance protein-like	+	chr6A	604077971	604078621	doi:10.3390/ijms14047302
TRITD6Av1G221740.1	NBS-LRR disease resistance protein-like	+	chr6A	604184106	604189439	doi:10.3390/ijms14047302
TRITD6Av1G221770.1	Leucine-rich repeat receptor-like protein kinase family protein	-	chr6A	604227778	604240850	DOI 10.1186/s12864-017-4155-y
TRITD6Av1G221780.1	Leucine-rich repeat receptor-like kinase	-	chr6A	604239013	604239405	DOI 10.1186/s12864-017-4155-y
TRITD6Av1G221810.1	Receptor kinase	-	chr6A	604301834	604302609	DOI: 10.1105/tpc.16.00891
TRITD6Av1G221820.1	Receptor kinase, putative, expressed	+	chr6A	604305437	604305979	DOI: 10.1105/tpc.16.00891
TRITD6Av1G221830.1	Receptor kinase	+	chr6A	604306010	604306805	DOI: 10.1105/tpc.16.00891
TRITD6Av1G221850.1	Receptor kinase, putative, expressed	+	chr6A	604306891	604307718	DOI: 10.1105/tpc.16.00891
TRITD6Av1G221950.1	BTB POZ and MATH domain-containing protein 2	+	chr6A	604499199	604500254	DOI: 10.1016/j.bbrc.2022.02.050
TRITD6Av1G222300.1	Disease resistance protein RPM1	+	chr6A	604992496	604999150	DOI: 10.1073/pnas.95.26.15849
TRITD6Av1G222310.1	Disease resistance protein RPM1	+	chr6A	604999268	605001709	DOI: 10.1073/pnas.95.26.15849
TRITD6Av1G222420.1	Disease resistance protein RPM1	-	chr6A	605259404	605259787	DOI: 10.1073/pnas.95.26.15849
TRITD6Av1G222430.1	disease resistance family protein LRR family protein	-	chr6A	605259837	605281669	doi:10.3390/ijms14047302
TRITD6Av1G222530.1	Disease resistance protein RPM1	-	chr6A	605384995	605416923	DOI: 10.1073/pnas.95.26.15849
TRITD6Av1G222560.1	receptor-like kinase	-	chr6A	605409186	605409581	DOI: 10.1105/tpc.16.00891
TRITD6Av1G222620.1	disease resistance family protein LRR family protein	-	chr6A	605583034	605685379	doi:10.3390/ijms14047302
TRITD6Av1G222620.13	Disease resistance protein RPM1	-	chr6A	605626374	605796429	DOI: 10.1073/pnas.95.26.15849
TRITD6Av1G222620.16	Disease resistance protein RPM1	-	chr6A	605683908	605687361	DOI: 10.1073/pnas.95.26.15849
TRITD6Av1G222620.3	Disease resistance protein RPM1	-	chr6A	605583034	605796429	DOI: 10.1073/pnas.95.26.15849
TRITD6Av1G222780.1	Disease resistance protein	-	chr6A	605990016	605993786	doi:10.3390/ijms14047302
TRITD6Av1G222790.1	NBS-LRR disease resistance protein	-	chr6A	605993829	605994995	doi:10.3390/ijms14047302
TRITD6Av1G223000.1	disease resistance family protein LRR family protein	-	chr6A	606371517	606372590	doi:10.3390/ijms14047302
TRITD6Av1G223000.2	disease resistance protein (TIR-NBS-LRR class)	-	chr6A	606372523	606373724	doi:10.3390/ijms14047302
TRITD6Av1G223000.3	Disease resistance protein RPP13	-	chr6A	606373612	606374262	DOI: 10.1046/j.1365-313x.2000.00664.x
TRITD6Av1G223500.1	ENHANCED DISEASE RESISTANCE 2	-	chr6A	607610335	607610697	DOI: 10.1186/1471-2229-7-35
TRITD6Av1G223660.2	ABC transporter G family member 27 G	-	chr6A	608176357	608177702	https://doi.org/10.1111/ppl.13302
TRITD6Av1G223670.1	Xyloglucan endotransglucosylase hydrolase	-	chr6A	608218359	608218955	DOI: 10.1007/s10265-021-01361-w
TRITD6Av1G223820.1	ABC transporter ATP-binding protein ARB1	-	chr6A	608454018	608458150	https://doi.org/10.1111/ppl.13302
TRITD6Av1G224050.1	Leucine-rich repeat receptor-like protein kinase family protein, putative	-	chr6A	608834610	608838961	DOI 10.1186/s12864-017-4155-y
TRITD6Av1G224080.1	cysteine-rich RLK (RECEPTOR-like protein kinase) 40	+	chr6A	608940302	608940868	DOI: 10.1016/j.plaphy.2013.10.024
TRITD6Av1G224240.1	Disease resistance protein (TIR-NBS-LRR class) family	-	chr6A	609244434	609246173	doi:10.3390/ijms14047302
TRITD6Av1G224250.1	NBS-LRR disease resistance protein-like protein	-	chr6A	609246201	609247586	doi:10.3390/ijms14047302
TRITD6Av1G224260.1	Disease resistance protein RGA2	-	chr6A	609247818	609248871	DOI:10.1016/j.pbi.2005.01.002
TRITD6Av1G224270.1	Disease resistance protein (NBS-LRR class) family	+	chr6A	609267680	609270014	doi:10.3390/ijms14047302
TRITD6Av1G224300.1	NBS-LRR disease resistance protein-like protein	+	chr6A	609299123	609299455	doi:10.3390/ijms14047302
TRITD6Av1G224310.1	NBS-LRR disease resistance protein-like protein	+	chr6A	609301272	609301889	doi:10.3390/ijms14047302
TRITD6Av1G224320.2	NBS-LRR disease resistance protein-like protein	+	chr6A	609303567	609304370	doi:10.3390/ijms14047302
TRITD6Av1G224330.1	Disease resistance protein (TIR-NBS-LRR class) family	+	chr6A	609304389	609305009	doi:10.3390/ijms14047302
TRITD6Av1G224340.1	NBS-LRR-like resistance protein	+	chr6A	609312389	609327943	doi:10.3390/ijms14047302
TRITD6Av1G224350.1	wall-associated receptor kinase-like protein	+	chr6A	609340484	609342398	DOI 10.1186/s12870-016-0711-x
TRITD6Av1G224450.1	Leucine-rich repeat-containing protein 59 G	+	chr6A	609566327	609567355	DOI 10.1186/s12864-017-4155-y
TRITD6Av1G224460.1	Receptor-like protein kinase	-	chr6A	609574249	609576344	DOI: 10.1105/tpc.16.00891
TRITD6Av1G224570.2	WRKY transcription factor-like protein	+	chr6A	609763269	609765648	10.1111/j.1365-313X.2006.02901.x
TRITD6Av1G224590.1	Disease resistance protein (NBS-LRR class) family	+	chr6A	609776366	609778033	doi:10.3390/ijms14047302
TRITD6Av1G224590.15	NBS-LRR disease resistance protein-like protein	+	chr6A	609790302	609833337	doi:10.3390/ijms14047302
TRITD6Av1G224590.17	Disease resistance protein (TIR-NBS-LRR class)	+	chr6A	609791400	610013234	doi:10.3390/ijms14047302
TRITD6Av1G224590.19	NBS-LRR disease resistance protein-like protein	+	chr6A	609829100	609831738	doi:10.3390/ijms14047302
TRITD6Av1G224590.21	Disease resistance protein (NBS-LRR class) family	+	chr6A	609899516	609903734	doi:10.3390/ijms14047302
TRITD6Av1G224590.22	disease resistance protein (TIR-NBS-LRR class)	+	chr6A	609902576	609905657	doi:10.3390/ijms14047302
TRITD6Av1G224590.23	Disease resistance protein (TIR-NBS-LRR class)	+	chr6A	610011156	610013234	doi:10.3390/ijms14047302
TRITD6Av1G224650.1	NBS-LRR disease resistance protein-like protein	+	chr6A	610009111	610009641	doi:10.3390/ijms14047302
TRITD6Av1G224660.1	Disease resistance protein (NBS-LRR class) family	+	chr6A	610009644	610011155	doi:10.3390/ijms14047302
TRITD6Av1G224920.1	Receptor-kinase, putative	-	chr6A	610948294	610950632	DOI: 10.1105/tpc.16.00891
TRITD6Av1G225030.1	Leucine-rich receptor-like protein kinase family protein	-	chr6A	611092743	611094359	DOI 10.1186/s12864-017-4155-y
TRITD6Av1G225060.1	Disease resistance protein RPM1	-	chr6A	611123770	611126325	DOI: 10.1073/pnas.95.26.15849
TRITD6Av1G225070.1	NBS-LRR-like resistance protein	-	chr6A	611126344	611128581	doi:10.3390/ijms14047302
TRITD6Av1G225130.2	Disease resistance protein RPM1	-	chr6A	611271302	611282251	DOI: 10.1073/pnas.95.26.15849
TRITD6Av1G225130.7	Disease resistance protein RPM1	-	chr6A	611291667	611298409	DOI: 10.1073/pnas.95.26.15849
TRITD6Av1G225140.1	Disease resistance protein RPP13	-	chr6A	611279044	611280132	DOI: 10.1046/j.1365-313x.2000.00664.x
TRITD6Av1G225160.1	Disease resistance protein RPM1	-	chr6A	611290407	611291285	DOI: 10.1073/pnas.95.26.15849
TRITD6Av1G225170.1	Disease resistance protein RPM1	-	chr6A	611386067	611386267	DOI: 10.1073/pnas.95.26.15849
TRITD6Av1G225270.1	Disease resistance protein RPM1	-	chr6A	611710263	611713775	DOI: 10.1073/pnas.95.26.15849
TRITD6Av1G225360.1	Disease resistance protein (NBS-LRR class) family	+	chr6A	611886588	611887313	doi:10.3390/ijms14047302
TRITD6Av1G225370.1	Disease resistance protein RPM1	+	chr6A	611887323	611890893	DOI: 10.1073/pnas.95.26.15849
TRITD6Av1G225410.1	Disease resistance protein	+	chr6A	612003088	612003939	doi:10.3390/ijms14047302
TRITD6Av1G225440.2	Leucine-rich repeat protein kinase family protein G	-	chr6A	612022407	612022637	DOI 10.1186/s12864-017-4155-y
TRITD6Av1G225480.1	disease resistance family protein LRR family protein	-	chr6A	612042964	612044360	doi:10.3390/ijms14047302
TRITD6Av1G225490.1	NBS-LRR-like resistance protein	-	chr6A	612044603	612077310	doi:10.3390/ijms14047302
TRITD6Av1G225490.22	Disease resistance protein RPM1	-	chr6A	612158013	612198054	DOI: 10.1073/pnas.95.26.15849
TRITD6Av1G225510.1	Disease resistance protein RPM1	-	chr6A	612069252	612069572	DOI: 10.1073/pnas.95.26.15849
TRITD6Av1G225630.1	Receptor-like protein kinase	-	chr6A	612350680	612362301	DOI: 10.1105/tpc.16.00891
TRITD6Av1G225660.1	NBS-LRR disease resistance protein	+	chr6A	612423374	612424465	doi:10.3390/ijms14047302
TRITD6Av1G225750.1	Pentatricopeptide repeat-containing protein	+	chr6A	612590671	612591942	https://doi.org/10.3390/ijms222011274
TRITD6Av1G226070.1	Receptor-like kinase	+	chr6A	613046832	613052640	DOI: 10.1105/tpc.16.00891
TRITD6Av1G226100.1	Receptor protein kinase, putative	-	chr6A	613117531	613120023	DOI: 10.1105/tpc.16.00891
TRITD6Av1G226240.1	Receptor protein kinase, putative	+	chr6A	613294000	613301269	DOI: 10.1105/tpc.16.00891
TRITD6Av1G226260.1	BTB POZ domain protein, putative (DUF177)	-	chr6A	613382037	613382919	DOI: 10.1016/j.bbrc.2022.02.050
[truncated: 1 more rows]

## Sheet: QSr_LxM.6B.1
Gene ID	Description	Strand	Chromosome	Gene start (bp)	Gene end (bp)
[truncated: 241 more rows]

[truncated: 1 more sheets: QSr_LxM.6B.2-3]
