# Supplementary material for: QTL Mapping of Stem Rust Resistance in Populations of Durum Wheat
Source: Genes (Basel). 2022 Oct 4;13(10):1793. doi: 10.3390/genes13101793 (PMC9601996; doi:10.3390/genes13101793)
Supplement: Supplementary file 1 [file genes-13-01793-s001.zip › Suppl. Tables_rev/Suppl. Table 3.xlsx]

## Sheet: Foglio1
Table S3. Reaction to Pgt races of parents of the segregating populations and differential lines
			2B		3D
			Sr9e		Sr24
Races	Ciccio	Cirillo	Latino	Neodur	MG5323	SVEVO
TTTTF	R	R	S	R	R	R
TPMKC	S	R	S	R	R	R
JRCQC	S	S	S	S	R	S
TKTTF	S	R	S	R	R	R
Races	Sr5	Sr21	Sr9e	Sr7b	Sr11	Sr6	Sr8a	Sr9g	Sr36	Sr9b	Sr30	Sr17_Sr13	Sr9a	Sr9d	Sr10	SrTmp	Sr24	Sr31	Sr38	SrMcN
TTTTF	S	S	S	R	S	R	S	S	S	R	R	R	R	S	S	S	R	R	R	S
TPMKC	S	S	S	S	S	R	S	S	R	R	R	R	R	S	S	S	R	S	R	S
JRCQC	S	S	S	R	S	S	S	S	R	R	S	R	R	S	S	R	R	R	S	S
TKTTF	S	S	S	S	R	S	S	S	S	S	S	S	S	S	S	S	R	R	S	S
